# Supplementary material for: Transient brain activity dynamics discriminate levels of consciousness during anesthesia
Source: Commun Biol. 2024 Jun 10;7:716. doi: 10.1038/s42003-024-06335-x (PMC11164921; doi:10.1038/s42003-024-06335-x)
Supplement: Supplementary file 3 — Supplementary Data [file 42003_2024_6335_MOESM3_ESM.xlsx]

## Sheet: Figure 1a
Paper	Number of iCAP
Karahanoglu 2015	20
Zoeller 2018	18
Zoeller 2019	17
Zoeller 2021	17
Piguet 2021	20
Tarun 2021	17
Pirondini 2021	16
Ours	11

## Sheet: Figure 2a
Condition	Monkey	Positive	Negative
'awake'	'A'	155	182
'awake'	'A'	144	182
'awake'	'A'	209	225
'awake'	'A'	224	234
'awake'	'J'	296	280
'awake'	'J'	309	323
'awake'	'J'	329	331
'awake'	'J'	126	116
'awake'	'J'	350	331
'awake'	'J'	241	251
'awake'	'J'	127	161
'awake'	'J'	113	112
'awake'	'J'	131	147
'awake'	'J'	222	229
'awake'	'J'	189	194
'awake'	'J'	169	162
'awake'	'J'	176	188
'awake'	'J'	172	171
'awake'	'J'	197	185
'awake'	'J'	192	175
'awake'	'J'	182	177
'awake'	'J'	187	189
'awake'	'K'	209	229
'awake'	'K'	259	276
'awake'	'K'	252	288
'awake'	'K'	232	251
'awake'	'K'	233	239
'awake'	'K'	235	264
'awake'	'K'	260	275
'awake'	'K'	273	279
'awake'	'K'	216	263
'Ketamine'	'Ki'	124	111
'Ketamine'	'Ki'	125	109
'Ketamine'	'Ki'	138	129
'Ketamine'	'Ki'	193	165
'Ketamine'	'Ki'	185	169
'Ketamine'	'Ki'	173	161
'Ketamine'	'Ki'	139	115
'Ketamine'	'K'	95	97
'Ketamine'	'K'	143	142
'Ketamine'	'K'	147	141
'Ketamine'	'K'	69	70
'Ketamine'	'K'	137	132
'Ketamine'	'R'	123	123
'Ketamine'	'R'	109	108
'Ketamine'	'R'	175	168
'Ketamine'	'R'	124	128
'Ketamine'	'R'	203	189
'Ketamine'	'R'	175	154
'Ketamine'	'R'	133	138
'Ketamine'	'R'	106	97
'Ketamine'	'R'	168	174
'Ketamine'	'R'	153	163
'ModeratePropofol'	'J'	109	132
'ModeratePropofol'	'K'	125	119
'ModeratePropofol'	'K'	129	128
'ModeratePropofol'	'K'	118	133
'ModeratePropofol'	'K'	126	131
'ModeratePropofol'	'K'	193	193
'ModeratePropofol'	'K'	137	132
'ModeratePropofol'	'K'	138	148
'ModeratePropofol'	'R'	147	137
'ModeratePropofol'	'R'	86	114
'ModeratePropofol'	'R'	114	117
'ModeratePropofol'	'R'	117	129
'ModeratePropofol'	'R'	140	150
'ModeratePropofol'	'R'	124	126
'ModeratePropofol'	'R'	155	154
'ModeratePropofol'	'R'	110	123
'ModeratePropofol'	'R'	120	127
'ModeratePropofol'	'R'	143	153
'ModeratePropofol'	'R'	133	150
'ModeratePropofol'	'R'	120	122
'DeepPropofol'	'J'	86	90
'DeepPropofol'	'J'	98	110
'DeepPropofol'	'J'	102	108
'DeepPropofol'	'J'	91	86
'DeepPropofol'	'J'	138	145
'DeepPropofol'	'J'	164	166
'DeepPropofol'	'K'	117	119
'DeepPropofol'	'K'	160	164
'DeepPropofol'	'K'	131	128
'DeepPropofol'	'K'	136	119
'DeepPropofol'	'K'	113	97
'DeepPropofol'	'K'	148	147
'DeepPropofol'	'K'	137	138
'DeepPropofol'	'K'	161	155
'DeepPropofol'	'K'	162	161
'DeepPropofol'	'R'	110	105
'DeepPropofol'	'R'	143	137
'DeepPropofol'	'R'	145	157
'DeepPropofol'	'R'	129	135
'DeepPropofol'	'R'	97	103
'DeepPropofol'	'R'	119	134
'DeepPropofol'	'R'	108	113
'DeepPropofol'	'R'	126	139
'DeepPropofol'	'R'	132	133
'DeepPropofol'	'R'	154	152
'DeepPropofol'	'R'	124	121
'DeepPropofol'	'R'	156	150
'ModerateSevoflurane'	'Ki'	96	115
'ModerateSevoflurane'	'Ki'	63	61
'ModerateSevoflurane'	'Ki'	55	59
'ModerateSevoflurane'	'Ki'	154	103
'ModerateSevoflurane'	'Ki'	125	85
'ModerateSevoflurane'	'Ki'	108	87
'ModerateSevoflurane'	'Ki'	91	92
'ModerateSevoflurane'	'Ki'	101	93
'ModerateSevoflurane'	'Ki'	80	71
'ModerateSevoflurane'	'Ki'	107	111
'ModerateSevoflurane'	'J'	123	125
'ModerateSevoflurane'	'J'	86	97
'ModerateSevoflurane'	'J'	64	69
'ModerateSevoflurane'	'J'	115	114
'ModerateSevoflurane'	'J'	116	116
'ModerateSevoflurane'	'R'	100	93
'ModerateSevoflurane'	'R'	111	90
'ModerateSevoflurane'	'R'	125	117
'ModerateSevoflurane'	'R'	134	129
'ModerateSevoflurane'	'R'	120	124
'ModerateSevoflurane'	'R'	100	63
'ModerateSevoflurane'	'R'	93	55
'ModerateSevoflurane'	'R'	87	65
'DeepSevoflurane'	'Ki'	98	72
'DeepSevoflurane'	'Ki'	70	64
'DeepSevoflurane'	'Ki'	66	61
'DeepSevoflurane'	'Ki'	65	58
'DeepSevoflurane'	'Ki'	73	46
'DeepSevoflurane'	'Ki'	102	86
'DeepSevoflurane'	'Ki'	143	125
'DeepSevoflurane'	'Ki'	97	90
'DeepSevoflurane'	'J'	119	108
'DeepSevoflurane'	'J'	127	124
'DeepSevoflurane'	'R'	70	74
'DeepSevoflurane'	'R'	137	129
'DeepSevoflurane'	'R'	106	88
'DeepSevoflurane'	'R'	114	110
'DeepSevoflurane'	'R'	111	110
'DeepSevoflurane'	'R'	84	70
'DeepSevoflurane'	'R'	87	49
'DeepSevoflurane'	'R'	128	132
'DeepSevoflurane'	'R'	61	45
'DeepSevoflurane'	'R'	63	53

## Sheet: Figure 2c
	Condition
Cluster	Awake	Ketamine	ModerateSevoflurane	DeepSevoflurane	MorderatePropofol	DeepPropofol
1	0.099497	0.158824	0.157086	0.125035	0.210675	0.132162
2	0.110371	0.115686	0.169118	0.131674	0.15447	0.177168
3	0.075307	0.156046	0.131462	0.134163	0.165409	0.139306
4	0.0557035	0.0400327	0.154635	0.217427	0.101094	0.186884
5	0.138556	0.0957516	0.067959	0.0702628	0.0748774	0.0917274
6	0.103862	0.165033	0.0819964	0.0968188	0.0863825	0.0665809
7	0.0952804	0.130882	0.100936	0.0899032	0.112222	0.0800114
8	0.0776002	0.10817	0.125223	0.121438	0.0739344	0.113873
9	0.084332	0.0109477	0.00646168	0.00525588	0.0094304	0.00471496
10	0.0848498	0.00947712	0.00334225	0.00248963	0.00829876	0.0057151
11	0.0746412	0.00915033	0.00178253	0.0055325	0.00320634	0.00185741

## Sheet: Figure 4a
Monkey	Condition	iCAP 1	iCAP 2	iCAP 3	iCAP 4	iCAP 5	iCAP 6	iCAP 7	iCAP 8	iCAP 9	iCAP 10	iCAP 11
'J'	'Awake'	142	188	58	106	118	92	114	69	0	8	6
'J'	'Awake'	119	156	73	88	109	98	100	65	2	9	2
'J'	'Awake'	114	118	79	66	53	39	58	52	4	10	6
'J'	'Awake'	18	41	28	18	46	8	8	11	11	19	15
'J'	'Awake'	30	57	28	39	66	19	26	12	4	32	0
'J'	'Awake'	39	93	42	23	75	34	30	20	2	12	18
'J'	'Awake'	31	50	32	28	43	22	14	17	9	18	0
'J'	'Awake'	15	46	15	17	40	11	12	16	5	21	9
'J'	'Awake'	27	29	21	24	15	16	7	15	4	6	2
'J'	'Awake'	47	28	20	22	10	21	16	5	8	20	18
'J'	'Awake'	163	156	108	95	98	122	155	60	5	8	0
'J'	'Awake'	76	97	44	49	41	29	43	32	9	8	6
'J'	'Awake'	69	65	30	41	38	14	45	33	6	4	4
'J'	'Awake'	24	40	42	27	52	23	29	17	8	27	12
'J'	'Awake'	40	105	54	37	225	82	84	38	4	14	10
'J'	'Awake'	49	109	21	32	231	143	62	12	23	4	0
'J'	'Awake'	52	116	24	30	274	205	75	6	15	18	0
'J'	'Awake'	67	63	64	40	18	43	111	20	0	9	2
'A'	'Awake'	98	90	40	51	34	128	49	21	14	14	4
'A'	'Awake'	97	57	61	27	51	130	37	17	7	14	4
'A'	'Awake'	58	28	24	23	23	36	21	8	6	0	7
'A'	'Awake'	39	40	21	21	21	45	18	9	9	5	10
'K'	'Awake'	45	48	80	28	14	81	29	30	20	16	6
'K'	'Awake'	68	61	73	50	34	58	20	21	41	20	24
'K'	'Awake'	64	57	88	38	42	74	42	9	23	14	17
'K'	'Awake'	130	83	84	34	78	131	66	16	17	6	4
'K'	'Awake'	78	55	38	30	33	88	34	6	8	13	2
'K'	'Awake'	63	83	37	47	25	100	38	13	40	28	6
'K'	'Awake'	50	41	33	75	30	116	42	11	18	12	10
'K'	'Awake'	93	85	94	48	45	137	50	24	28	10	22
'K'	'Awake'	92	81	118	99	55	101	59	51	35	11	22
'Ki'	'Ketamine'	183	166	111	138	59	145	132	131	7	10	2
'Ki'	'Ketamine'	183	159	95	137	77	115	144	103	2	6	2
'Ki'	'Ketamine'	225	224	193	59	104	120	151	54	2	7	0
'Ki'	'Ketamine'	210	196	113	96	71	145	161	106	0	11	0
'Ki'	'Ketamine'	218	185	157	150	105	143	82	153	5	10	0
'Ki'	'Ketamine'	200	178	101	99	117	168	113	115	4	3	0
'Ki'	'Ketamine'	215	229	129	77	137	133	181	81	6	5	0
'K'	'Ketamine'	145	105	54	200	170	180	78	48	28	9	16
'K'	'Ketamine'	196	185	85	160	118	231	37	80	18	0	0
'K'	'Ketamine'	237	146	54	103	87	163	45	48	10	6	2
'K'	'Ketamine'	174	140	83	117	87	199	92	69	2	6	4
'K'	'Ketamine'	226	77	77	52	64	180	350	22	4	0	3
'R'	'Ketamine'	124	239	136	147	56	116	146	118	2	4	4
'R'	'Ketamine'	193	133	78	140	53	145	155	101	6	4	2
'R'	'Ketamine'	110	132	77	98	90	162	187	98	4	2	7
'R'	'Ketamine'	137	143	70	117	107	122	188	131	0	3	0
'R'	'Ketamine'	112	124	123	124	63	74	96	116	0	2	0
'R'	'Ketamine'	240	213	84	160	160	130	52	106	21	22	6
'R'	'Ketamine'	136	196	133	119	73	178	202	114	0	0	0
'R'	'Ketamine'	181	141	191	84	60	183	163	124	0	0	0
'R'	'Ketamine'	164	174	130	81	99	220	201	91	0	2	2
'R'	'Ketamine'	215	151	112	101	86	192	110	91	2	0	5
'Ki'	'Moderate Sevoflurane'	112	116	15	349	48	58	64	124	0	0	0
'Ki'	'Moderate Sevoflurane'	89	156	10	270	48	68	59	61	0	0	0
'Ki'	'Moderate Sevoflurane'	93	174	73	175	37	62	69	71	2	0	0
'Ki'	'Moderate Sevoflurane'	131	189	76	190	51	57	77	85	0	0	0
'Ki'	'Moderate Sevoflurane'	142	225	29	191	56	87	50	41	0	0	0
'Ki'	'Moderate Sevoflurane'	107	228	123	201	71	46	123	121	0	0	0
'Ki'	'Moderate Sevoflurane'	162	220	93	193	99	92	71	46	0	0	0
'Ki'	'Moderate Sevoflurane'	155	256	74	156	85	99	87	78	0	0	2
'Ki'	'Moderate Sevoflurane'	193	147	92	182	88	94	109	100	19	12	3
'Ki'	'Moderate Sevoflurane'	118	258	88	147	83	109	78	92	8	15	2
'J'	'Moderate Sevoflurane'	74	136	38	99	43	112	68	34	0	2	0
'J'	'Moderate Sevoflurane'	16	32	27	51	25	17	48	20	0	4	0
'J'	'Moderate Sevoflurane'	148	144	127	215	86	148	60	91	2	4	4
'J'	'Moderate Sevoflurane'	115	160	127	122	95	94	52	79	2	0	9
'J'	'Moderate Sevoflurane'	138	181	101	146	89	158	62	140	2	4	0
'R'	'Moderate Sevoflurane'	137	100	14	296	101	113	103	76	0	2	4
'R'	'Moderate Sevoflurane'	129	158	45	212	96	103	134	79	0	0	3
'R'	'Moderate Sevoflurane'	183	141	40	144	90	90	51	43	0	0	5
'R'	'Moderate Sevoflurane'	213	113	51	102	98	82	115	30	0	0	0
'R'	'Moderate Sevoflurane'	166	176	62	114	94	97	139	25	0	2	0
'R'	'Moderate Sevoflurane'	297	221	76	134	104	107	124	34	0	2	0
'R'	'Moderate Sevoflurane'	233	192	73	165	99	111	140	49	0	0	0
'R'	'Moderate Sevoflurane'	213	225	131	142	104	134	88	88	0	0	0
'Ki'	'Deep Sevoflurane'	91	114	10	225	44	85	48	68	2	0	0
'Ki'	'Deep Sevoflurane'	107	149	116	141	45	136	79	153	4	0	0
'Ki'	'Deep Sevoflurane'	78	55	29	191	17	58	9	33	0	0	0
'Ki'	'Deep Sevoflurane'	128	175	34	181	45	70	38	68	3	2	2
'Ki'	'Deep Sevoflurane'	70	114	48	134	50	47	27	94	0	0	0
'Ki'	'Deep Sevoflurane'	52	134	9	161	63	84	14	25	0	0	0
'Ki'	'Deep Sevoflurane'	76	126	4	272	79	92	23	40	0	0	0
'Ki'	'Deep Sevoflurane'	121	114	0	331	30	83	12	71	0	0	0
'J'	'Deep Sevoflurane'	131	173	102	216	111	97	76	106	8	7	4
'J'	'Deep Sevoflurane'	182	175	99	165	94	141	107	93	4	3	5
'R'	'Deep Sevoflurane'	41	184	30	146	91	118	62	51	0	2	2
'R'	'Deep Sevoflurane'	32	152	19	144	82	108	62	34	0	2	2
'R'	'Deep Sevoflurane'	209	168	99	198	65	89	92	82	0	0	2
'R'	'Deep Sevoflurane'	52	73	7	57	39	79	10	22	0	4	5
'R'	'Deep Sevoflurane'	127	112	88	116	97	127	37	94	27	18	15
'R'	'Deep Sevoflurane'	183	159	86	168	127	168	59	85	17	5	9
'R'	'Deep Sevoflurane'	248	198	97	170	139	155	131	55	0	2	0
'R'	'Deep Sevoflurane'	176	219	96	172	75	110	118	104	0	2	6
'R'	'Deep Sevoflurane'	199	207	71	185	129	72	156	80	0	0	0
'R'	'Deep Sevoflurane'	240	266	54	212	89	82	122	49	0	0	0
'J'	Moderate Propofol'	195	163	117	142	52	102	116	52	0	0	0
'K'	Moderate Propofol'	122	123	79	169	119	135	88	39	7	4	6
'K'	Moderate Propofol'	219	164	94	85	95	166	156	47	6	12	4
'K'	Moderate Propofol'	250	163	82	150	64	166	126	65	0	2	7
'K'	Moderate Propofol'	243	125	81	176	80	135	95	75	0	0	0
'K'	Moderate Propofol'	246	176	119	137	76	118	79	40	0	0	0
'K'	Moderate Propofol'	216	184	95	131	53	188	146	57	0	0	0
'K'	Moderate Propofol'	208	164	89	101	119	194	158	59	0	0	2
'R'	Moderate Propofol'	153	156	87	127	100	139	99	64	2	3	0
'R'	Moderate Propofol'	129	179	81	114	82	127	104	35	0	5	0
'R'	Moderate Propofol'	170	172	71	153	70	245	85	17	2	0	5
'R'	Moderate Propofol'	158	190	71	105	88	219	67	59	2	4	5
'R'	Moderate Propofol'	138	195	61	147	109	239	104	62	0	0	0
'R'	Moderate Propofol'	231	136	34	126	54	256	162	20	0	5	0
'R'	Moderate Propofol'	181	153	39	170	104	209	145	39	0	0	0
'R'	Moderate Propofol'	223	130	114	107	65	154	115	40	0	0	0
'R'	Moderate Propofol'	246	119	73	59	106	220	94	44	3	10	0
'R'	Moderate Propofol'	162	204	63	113	87	177	125	35	8	2	2
'R'	Moderate Propofol'	193	252	77	187	78	204	120	91	0	0	0
'R'	Moderate Propofol'	277	184	41	86	38	242	152	25	0	0	0
'J'	'Deep Propofol'	152	159	130	151	75	77	123	94	2	2	0
'J'	'Deep Propofol'	136	145	75	227	53	70	84	83	2	4	0
'J'	'Deep Propofol'	111	159	43	103	35	120	48	50	4	0	2
'J'	'Deep Propofol'	109	159	64	162	39	37	32	83	2	5	0
'J'	'Deep Propofol'	105	202	96	211	69	29	46	60	0	2	0
'J'	'Deep Propofol'	184	242	79	182	61	139	68	52	0	2	0
'K'	'Deep Propofol'	163	173	115	198	91	109	135	73	13	11	0
'K'	'Deep Propofol'	190	130	95	166	94	104	88	82	0	27	2
'K'	'Deep Propofol'	147	150	96	136	111	128	136	93	0	0	4
'K'	'Deep Propofol'	116	135	71	219	130	62	50	66	2	2	0
'K'	'Deep Propofol'	156	125	42	223	70	141	56	95	3	2	0
'K'	'Deep Propofol'	202	133	55	179	52	136	135	61	0	0	0
'K'	'Deep Propofol'	180	133	77	147	55	120	75	24	2	4	5
'K'	'Deep Propofol'	190	100	89	144	57	82	127	89	0	7	0
'K'	'Deep Propofol'	127	162	61	195	89	123	48	128	5	0	10
'R'	'Deep Propofol'	130	172	52	172	98	167	110	47	0	0	5
'R'	'Deep Propofol'	137	166	77	124	122	169	111	100	4	4	0
'R'	'Deep Propofol'	150	102	51	198	46	103	115	89	0	3	0
'R'	'Deep Propofol'	129	182	76	126	75	148	119	87	2	6	2
'R'	'Deep Propofol'	117	110	66	157	78	128	73	166	12	2	9
'R'	'Deep Propofol'	116	180	70	144	75	149	78	108	7	10	3
'R'	'Deep Propofol'	138	182	41	187	91	144	109	38	0	2	12
'R'	'Deep Propofol'	206	250	65	197	80	237	133	97	0	3	0
'R'	'Deep Propofol'	157	210	75	190	78	94	184	106	0	0	0
'R'	'Deep Propofol'	2	8	6	2	4	14	2	0	0	0	0
'R'	'Deep Propofol'	83	78	32	116	40	91	39	85	3	0	2
'R'	'Deep Propofol'	135	172	77	195	63	128	60	110	0	0	0

## Sheet: Figure 4b
Monkey	Condition	iCAP 1	iCAP 2	iCAP 3	iCAP 4	iCAP 5	iCAP 6	iCAP 7	iCAP 8	iCAP 9	iCAP 10	iCAP 11
'J'	'Awake'	3.22727	3.91667	3.22222	2.78947	2.62222	2.78788	3.67742	2.76	0	2	2
'J'	'Awake'	2.90244	3.46667	3.31818	2.75	2.36957	2.9697	2.5641	2.6	2	2.25	2
'J'	'Awake'	3.45455	2.87805	2.82143	2.44444	2.40909	2.29412	2.9	2.47619	2	2	2
'J'	'Awake'	2.25	2.41176	2.54545	2.25	2.42105	2	2	2.2	2.2	2.375	2.14286
'J'	'Awake'	2.14286	2.11111	2.15385	2.05263	2.44444	2.375	2.16667	2	2	2.13333	0
'J'	'Awake'	2.16667	2.73529	2.625	2.3	2.27273	2.125	2.30769	2	2	2	2
'J'	'Awake'	2.38462	2.63158	2.28571	2.15385	2.15	2.44444	2	2.42857	2.25	2	0
'J'	'Awake'	2.14286	2.875	2.5	2.42857	2.85714	2.2	2.4	2.28571	2.5	2.1	2.25
'J'	'Awake'	2.45455	2.9	3	2.18182	2.5	2	2.33333	2.5	2	2	2
'J'	'Awake'	3.35714	2.8	2.5	2.44444	2	2.33333	2.66667	2.5	2	2	2
'J'	'Awake'	3.88095	4.21622	4	3.16667	2.8	2.83721	3.875	2.5	2.5	2.66667	0
'J'	'Awake'	3.16667	3.12903	3.66667	2.33333	2.41176	2.63636	2.52941	2.13333	2.25	2.66667	2
'J'	'Awake'	2.875	2.70833	2.72727	2.27778	2.71429	2.33333	2.36842	2.35714	2	2	2
'J'	'Awake'	2.18182	2.22222	2.47059	2.45455	2.47619	2.3	2.41667	2.125	2	2.45455	2
'J'	'Awake'	2.22222	2.625	2.45455	2.17647	3.16901	2.27778	2.33333	2.23529	2	2	2
'J'	'Awake'	2.13043	2.53488	2.1	2.13333	3.12162	2.6	2.2963	2	2.55556	2	0
'J'	'Awake'	2.36364	2.69767	2.18182	2.30769	3.18605	2.73333	2.27273	2	2.5	2	0
'J'	'Awake'	3.19048	3	3.76471	2.35294	2	2.6875	3.08333	2.22222	0	4.5	2
'A'	'Awake'	3.5	4.09091	2.85714	2.21739	2.42857	3.65714	2.33333	2.33333	2.33333	2	2
'A'	'Awake'	2.85294	3	2.90476	2.25	2.31818	3.17073	2.46667	2.125	2.33333	2	2
'A'	'Awake'	2.7619	2.8	2.18182	2.09091	2.3	3	2.1	2.66667	2	0	2.33333
'A'	'Awake'	2.6	3.07692	2.33333	2.33333	2.33333	3.21429	2	2.25	2.25	2.5	2
'K'	'Awake'	2.25	2.28571	2.75862	2.33333	2	2.7	2.23077	2.14286	2.5	2	2
'K'	'Awake'	2.95652	2.34615	2.60714	2.38095	2	2.32	2	2.1	2.05	2	2
'K'	'Awake'	2.78261	2.59091	3.14286	2.53333	2.21053	2.3125	2.33333	2.25	2.09091	2.33333	2.125
'K'	'Awake'	3.02326	2.96429	2.89655	2.26667	2.4375	3.275	2.27586	2	2.125	2	2
'K'	'Awake'	2.68966	2.29167	2.11111	2	2.0625	2.37838	2.26667	2	2	2.16667	2
'K'	'Awake'	2.73913	2.59375	2.46667	2.61111	2.08333	2.5	2.11111	2.16667	2.35294	2.15385	2
'K'	'Awake'	3.125	2.5625	2.2	2.58621	2.14286	2.97436	2.21053	2.2	2	2	2
'K'	'Awake'	2.65714	2.74194	2.9375	2.52632	2.36842	2.79592	2.38095	2.18182	2.33333	2.5	2
'K'	'Awake'	2.62857	2.7	2.95	2.35714	2.11538	2.65789	2.18519	2.42857	2.05882	2.2	2.2
'Ki'	'Ketamine'	3.58824	3.07407	3	2.81633	2.45833	2.63636	2.86957	2.42593	2.33333	2.5	2
'Ki'	'Ketamine'	2.95161	3.2449	3.16667	2.74	2.40625	2.94872	2.4	2.28889	2	3	2
'Ki'	'Ketamine'	3.75	3.73333	3.78431	2.56522	3.25	3.07692	3.08163	2.57143	2	2.33333	0
'Ki'	'Ketamine'	4.66667	5.2973	3.42424	3	2.95833	3.81579	2.98148	2.86486	0	2.75	0
'Ki'	'Ketamine'	4.03704	3.42593	3.925	3.19149	3.08824	2.86	2.73333	2.63793	2.5	3.33333	0
'Ki'	'Ketamine'	4	3.95556	3.48276	3.09375	3.77419	3.57447	3.42424	2.94872	2	3	0
'Ki'	'Ketamine'	3.64407	4.77083	3.90909	2.65517	3.34146	3.16667	3.54902	2.6129	2	2.5	0
'K'	'Ketamine'	5.37037	3.75	4.15385	6.25	5.86207	5.625	5.57143	3.2	3.11111	2.25	2.28571
'K'	'Ketamine'	4.45455	4.5122	4.04762	3.90244	4.06897	5.25	2.64286	3.2	3	0	0
'K'	'Ketamine'	4.83673	3.65	3.375	3.81481	3.78261	3.88095	2.8125	2.66667	2	2	2
'K'	'Ketamine'	3.34615	3.41463	3.45833	3	3.22222	3.68519	2.3	2.37931	2	2	2
'K'	'Ketamine'	5.38095	3.08	3.20833	3.05882	3.55556	3.15789	9.45946	3.14286	4	0	3
'R'	'Ketamine'	3.64706	4.26786	3.2381	3.4186	2.66667	2.97436	3.65	2.95	2	2	2
'R'	'Ketamine'	3.71154	4.43333	3	3.58974	2.65	3.45238	3.44444	3.15625	2	2	2
'R'	'Ketamine'	3.05556	2.93333	2.56667	2.57895	2.64706	3	2.56164	2.72222	2	2	2.33333
'R'	'Ketamine'	3.18605	3.575	2.69231	3	2.54762	3.12821	3.03226	2.72917	0	3	0
'R'	'Ketamine'	3.29412	3.64706	3.32432	3.35135	3	2.64286	3.42857	3.625	0	2	0
'R'	'Ketamine'	4.89796	4.26	3.65217	3.90244	4.10256	3.71429	3.05882	3.3125	2.33333	3.66667	3
'R'	'Ketamine'	3.31707	3.56364	3.59459	2.76744	2.80769	3.12281	3.15625	2.71429	0	0	0
'R'	'Ketamine'	3.85106	3.20455	4.15217	3.11111	2.85714	3.89362	3.39583	3.02439	0	0	0
'R'	'Ketamine'	3.64444	3.625	3.09524	2.7	2.67568	3.23529	3.40678	2.75758	0	2	2
'R'	'Ketamine'	3.7069	2.74545	2.66667	2.88571	2.86667	3.36842	3.05556	2.67647	2	0	2.5
'Ki'	'Moderate Sevoflurane'	3.29412	4.64	2.5	5.05797	3.42857	3.05263	2.78261	2.88372	0	0	0
'Ki'	'Moderate Sevoflurane'	3.2963	5.77778	2.5	5.74468	3.2	3.2381	3.10526	2.65217	0	0	0
'Ki'	'Moderate Sevoflurane'	3.32143	5.8	3.84211	4.72973	3.36364	3.26316	3.83333	2.73077	2	0	0
'Ki'	'Moderate Sevoflurane'	3.74286	5.72727	3.30435	5.75758	3.92308	3.5625	4.52941	3.03571	0	0	0
'Ki'	'Moderate Sevoflurane'	4.58065	7.75862	2.63636	5.45714	3.5	2.9	2.77778	2.5625	0	0	0
'Ki'	'Moderate Sevoflurane'	3.45161	6.33333	4.73077	5.28947	3.38095	3.83333	4.39286	3.45714	0	0	0
'Ki'	'Moderate Sevoflurane'	3.85714	5.36585	4.22727	4.59524	3.96	3.40741	3.22727	2.3	0	0	0
'Ki'	'Moderate Sevoflurane'	4.30556	6.73684	2.84615	5.37931	3.69565	2.91176	3.22222	2.88889	0	0	2
'Ki'	'Moderate Sevoflurane'	5.21622	5.65385	4.84211	6.27586	5.17647	5.22222	5.19048	4.54545	3.16667	2.4	3
'Ki'	'Moderate Sevoflurane'	4.72	7.81818	4.4	4.9	4.15	4.73913	4.58824	4.18182	2.66667	2.5	2
'J'	'Moderate Sevoflurane'	3.36364	6.8	3.45455	2.91176	3.30769	3.73333	2.26667	2.26667	0	2	0
'J'	'Moderate Sevoflurane'	3.2	3.55556	3.375	5.66667	4.16667	2.83333	2.82353	2.5	0	4	0
'J'	'Moderate Sevoflurane'	3.79487	4.36364	4.53571	5	3.90909	3.79487	3.15789	2.75758	2	2	2
'J'	'Moderate Sevoflurane'	3.59375	3.90244	3.96875	3.69697	3.95833	2.9375	2.88889	2.54839	2	0	2.25
'J'	'Moderate Sevoflurane'	3.83333	4.11364	4.04	3.39535	3.06897	4.38889	4.13333	2.69231	2	2	0
'R'	'Moderate Sevoflurane'	6.52381	5.88235	3.5	7.4	5.31579	5.65	5.15	5.06667	0	2	4
'R'	'Moderate Sevoflurane'	7.16667	8.77778	5	7.57143	6	4.47826	5.58333	4.9375	0	0	3
'R'	'Moderate Sevoflurane'	7.95652	7.42105	5	6.85714	6	4.28571	3.1875	3.30769	0	0	2.5
'R'	'Moderate Sevoflurane'	5.91667	6.64706	4.63636	4.85714	5.44444	3.72727	3.96552	3.75	0	0	0
'R'	'Moderate Sevoflurane'	4.36842	5.86667	4.76923	4.38462	4.7	4.04167	4.34375	2.77778	0	2	0
'R'	'Moderate Sevoflurane'	6.1875	5.97297	4.22222	4.1875	4.33333	3.45161	3.35135	2.42857	0	2	0
'R'	'Moderate Sevoflurane'	4.7551	4.68293	3.17391	3.92857	3.66667	3.96429	3.41463	2.57895	0	0	0
'R'	'Moderate Sevoflurane'	4.53191	5.35714	4.22581	3.46341	3.71429	3.4359	3.52	2.93333	0	0	0
'Ki'	'Deep Sevoflurane'	2.84375	4.75	2.5	6.25	2.93333	3.4	3	2.61538	2	0	0
'Ki'	'Deep Sevoflurane'	3.34375	3.82051	3.41176	3.35714	3	4.25	3.03846	3.1875	2	0	0
'Ki'	'Deep Sevoflurane'	4.10526	4.23077	4.14286	6.16129	3.4	3.86667	2.25	2.75	0	0	0
'Ki'	'Deep Sevoflurane'	4.74074	6.48148	3.77778	6.03333	4.09091	3.5	3.16667	4	3	2	2
'Ki'	'Deep Sevoflurane'	4.375	4.95652	3.69231	6.09091	3.57143	3.91667	3.375	3.76	0	0	0
'Ki'	'Deep Sevoflurane'	4	7.88235	3	8.05	4.5	5.25	2.8	2.27273	0	0	0
'Ki'	'Deep Sevoflurane'	4.22222	6	4	5.13208	3.7619	4.18182	2.875	3.33333	0	0	0
'Ki'	'Deep Sevoflurane'	3.18421	4.95652	0	3.76136	2.72727	2.76667	3	2.73077	0	0	0
'J'	'Deep Sevoflurane'	3.54054	3.60417	3.51724	4.8	3.46875	3.23333	2.92308	2.86486	2.66667	2.33333	2
'J'	'Deep Sevoflurane'	3.5	3.7234	3.53571	3.23529	3.03226	3.27907	3.24242	2.90625	4	3	2.5
'R'	'Deep Sevoflurane'	3.15385	8.36364	3.75	5.21429	4.55	5.13043	2.95238	3.1875	0	2	2
'R'	'Deep Sevoflurane'	2.90909	8	3.8	7.57895	6.83333	6.35294	2.81818	2.61538	0	2	2
'R'	'Deep Sevoflurane'	4.35417	4.2	3.96	4.4	3.25	3.42308	3.06667	2.92857	0	0	2
'R'	'Deep Sevoflurane'	3.25	6.08333	3.5	5.18182	3.54545	4.15789	2.5	2.44444	0	4	2.5
'R'	'Deep Sevoflurane'	4.7037	3.73333	3.14286	4.2963	4.21739	4.7037	2.84615	3.91667	3	2.57143	3
'R'	'Deep Sevoflurane'	4.46341	4.54286	3.44	4.94118	4.09677	4.8	3.10526	3.54167	2.42857	2.5	2.25
'R'	'Deep Sevoflurane'	5.2766	4.4	3.73077	4.47368	4.48387	3.52273	4.36667	2.89474	0	2	0
'R'	'Deep Sevoflurane'	4.88889	5.61538	3.69231	4.41026	3.57143	3.92857	3.47059	3.58621	0	2	2
'R'	'Deep Sevoflurane'	4.975	5.59459	3.73684	4.30233	4.44828	3.13043	3.71429	2.5	0	0	0
'R'	'Deep Sevoflurane'	5.33333	7.18919	3.85714	5.04762	3.86957	3.56522	3.58824	2.72222	0	0	0
'J'	Moderate Propofol'	5.57143	5.09375	4.33333	4.4375	3.71429	5.66667	3.13514	2.88889	0	0	0
'K'	Moderate Propofol'	3.21053	3.51429	2.54839	3.01786	3.21622	3.29268	2.58824	2.16667	2.33333	2	2
'K'	Moderate Propofol'	4.21154	4.20513	3.76	3.14815	3.27586	4.48649	3.9	2.76471	2	3	2
'K'	Moderate Propofol'	4.46429	4.17949	3.72727	3.75	3.36842	5.0303	3.6	2.6	0	2	2.33333
'K'	Moderate Propofol'	4.26316	3.57143	3.52174	2.79365	2.75862	2.8125	2.87879	2.34375	0	0	0
'K'	Moderate Propofol'	4.47273	4	3.4	3.34146	2.81481	3.27778	2.92593	2.35294	0	0	0
'K'	Moderate Propofol'	3.85714	4.27907	4.13043	2.91111	2.65	4.47619	3.10638	2.28	0	0	0
'K'	Moderate Propofol'	3.10448	3.28	2.87097	2.65789	2.64444	2.85294	2.50794	2.36	0	0	2
'R'	Moderate Propofol'	3.64286	4.10526	3.625	3.175	3.0303	4.08824	3.09375	2.78261	2	3	0
'R'	Moderate Propofol'	3.14634	5.59375	4.5	3.93103	3.15385	6.04762	3.46667	2.69231	0	2.5	0
'R'	Moderate Propofol'	3.77778	5.73333	5.07143	5.1	3.5	7	3.4	3.4	2	0	2.5
'R'	Moderate Propofol'	3.03846	4.52381	2.84	3.08824	2.93333	5.61538	2.79167	2.36	2	2	2.5
'R'	Moderate Propofol'	3.63158	3.97959	3.21053	3.34091	3.02778	5.69048	2.97143	2.81818	0	0	0
'R'	Moderate Propofol'	4.71429	4.25	3.77778	3.5	3	7.11111	3.24	2.22222	0	2.5	0
'R'	Moderate Propofol'	3.69388	4.02632	3.25	3.26923	3.46667	5.09756	2.95918	2.29412	0	0	0
'R'	Moderate Propofol'	7.43333	8.66667	5.7	4.65217	5	5.13333	4.25926	4.44444	0	0	0
'R'	Moderate Propofol'	6.64865	5.40909	3.47619	3.47059	4.41667	4.58333	3.76	4	3	2.5	0
'R'	Moderate Propofol'	3.52174	5.23077	3.70588	3.53125	3.22222	4.31707	3.28947	2.69231	4	2	2
'R'	Moderate Propofol'	3.57407	4.5	3.85	3.59615	2.78571	5.36842	2.7907	2.6	0	0	0
'R'	Moderate Propofol'	5.22642	4.97297	3.15385	2.86667	2.92308	5.90244	3.16667	2.5	0	0	0
'J'	'Deep Propofol'	3.70732	3.38298	3.61111	3.35556	2.88462	2.65517	3.15385	2.84848	2	2	0
'J'	'Deep Propofol'	3.2381	3.91892	3.57143	3.43939	2.65	2.59259	2.89655	2.67742	2	2	0
'J'	'Deep Propofol'	4.44	6.625	4.3	3.67857	3.18182	7.05882	3.2	2.63158	2	0	2
'J'	'Deep Propofol'	3.51613	4.18421	3.76471	3.52174	2.78571	2.84615	2.66667	2.96429	2	2.5	0
'J'	'Deep Propofol'	3.88889	5.94118	4.57143	4.30612	3.45	2.63636	2.875	2.6087	0	2	0
'J'	'Deep Propofol'	7.66667	10.5217	6.07692	6.74074	3.8125	6.61905	3.57895	2.88889	0	2	0
'K'	'Deep Propofol'	3.26	3.93182	3.59375	3.6	2.75758	3.11429	2.8125	2.60714	3.25	2.75	0
'K'	'Deep Propofol'	3.39286	3.61111	3.51852	3.38776	3.03226	2.88889	2.75	2.34286	0	2.25	2
'K'	'Deep Propofol'	2.88235	3.40909	2.90909	2.72	3.26471	2.90909	2.95652	2.44737	0	0	2
'K'	'Deep Propofol'	3.31429	3.375	3.22727	3.26866	3.02326	2.69565	2.5	2.35714	2	2	0
'K'	'Deep Propofol'	3.3913	4.16667	3.23077	3.48438	3.33333	3.525	3.5	2.63889	3	2	0
'K'	'Deep Propofol'	3.67273	3.69444	3.05556	2.98333	2.73684	2.83333	2.87234	2.25926	0	0	0
'K'	'Deep Propofol'	3.39623	3.91176	3.20833	3.5	2.89474	3.52941	3	2.66667	2	2	2.5
'K'	'Deep Propofol'	4.13043	3.7037	3.56	3.27273	3.16667	3.72727	3.62857	2.61765	0	2.33333	0
'K'	'Deep Propofol'	3.09756	4.62857	2.90476	3.61111	3.06897	3.32432	2.82353	3.2	2.5	0	2.5
'R'	'Deep Propofol'	3.82353	5.73333	2.88889	4.41026	3.76923	5.56667	3.14286	2.9375	0	0	2.5
'R'	'Deep Propofol'	3.51282	3.95238	3.08	2.95238	3.05	4.33333	3.08333	2.38095	4	2	0
'R'	'Deep Propofol'	3	3.29032	2.68421	3.35593	2.70588	3.67857	3.02632	3.17857	0	3	0
'R'	'Deep Propofol'	3.14634	4.43902	3.30435	3.07317	3.125	4.22857	2.90244	3.10714	2	2	2
'R'	'Deep Propofol'	3.25	4.07407	3.47368	3.56818	2.88889	3.76471	3.04167	3.2549	2.4	2	3
'R'	'Deep Propofol'	3.22222	4.39024	3.18182	3.2	2.77778	5.13793	2.78571	2.91892	2.33333	2.5	3
'R'	'Deep Propofol'	3.72973	5.87097	4.1	3.89583	3.79167	4.96552	3.11429	2.375	0	2	2.4
'R'	'Deep Propofol'	3.88679	5.55556	3.61111	3.71698	2.75862	4.30909	3.09302	2.55263	0	3	0
'R'	'Deep Propofol'	3.27083	5	3.57143	3.58491	3.12	3.03226	3.06667	3.02857	0	0	0
'R'	'Deep Propofol'	2	2	3	2	2	4.66667	2	0	0	0	0
'R'	'Deep Propofol'	3.45833	4.875	5.33333	3.74194	2.85714	5.05556	2.6	3.26923	3	0	2
'R'	'Deep Propofol'	3.46154	4.91429	4.27778	3.42105	3	5.12	2.72727	3.05556	0	0	0

## Sheet: Figure 4c
Monkey	Condition	Number of Co-occurences
'Jade'	'Awake'	0	1	2	1	0	0	1	1	1	1	2	4	3	3	4	3	3	3	2	1	0	3	4	3	4	2	1	1	2	2	0	1	2	1	1	0	2	2	1	0	1	3	5	5	2	3	3	0
'Jade'	'Awake'	1	1	1	1	1	1	0	3	3	3	1	1	1	1	1	2	2	1	1	2	2	0	2	4	4	3	1	0	1	2	3	3	1	0	0	0	0	0	0	0	0	0	0	3	3	3	2	1
'Jade'	'Awake'	0	0	0	0	0	0	0	0	0	0	0	0	0	0	0	0	0	0	0	0	0	0	0	0	0	0	0	0	5	6	4	2	1	0	0	0	0	0	0	0	0	0	0	0	0	0	0	0
'Jade'	'Awake'	0	0	0	0	0	0	0	0	0	0	0	0	0	0	0	0	1	2	3	2	1	0	0	0	0	0	0	0	0	0	0	0	0	0	0	0	0	0	0	0	2	3	4	3	0	0	0	0
'Jade'	'Awake'	1	3	3	3	1	0	0	0	0	0	0	0	0	0	0	0	0	0	0	0	0	0	0	0	0	0	0	0	0	0	0	0	0	0	0	0	0	0	0	0	0	0	0	0	0	0	0	0
'Jade'	'Awake'	0	0	0	0	0	0	0	0	0	1	1	0	0	0	0	0	0	0	0	0	0	0	0	0	0	0	0	0	2	3	2	1	3	3	0	0	0	0	0	0	0	0	0	0	1	2	1	0
'Jade'	'Awake'	0	0	0	0	0	0	0	0	0	0	0	0	0	0	0	0	0	0	0	0	0	1	1	0	0	0	0	0	1	1	2	2	0	0	0	0	0	0	0	0	0	0	0	0	0	3	5	2
'Jade'	'Awake'	0	0	0	0	0	0	0	0	0	0	0	0	0	0	0	0	0	0	0	0	0	0	0	0	0	0	0	0	0	0	0	0	0	0	0	0	0	0	0	0	0	0	0	0	0	0	0	0
'Jade'	'Awake'	1	1	0	0	0	1	2	3	5	8	4	3	2	0	0	0	0	0	0	0	0	0	0	0	0	2	4	6	6	5	2	1	1	1	0	0	0	0	0	0	0	0	0	0	0	0	0	0
'Jade'	'Awake'	0	0	0	0	0	0	0	0	0	0	0	0	0	0	0	0	0	0	0	0	0	0	0	0	1	1	0	0	0	0	0	0	0	0	0	0	0	0	0	0	0	0	0	0	0	0	0	0
'Jade'	'Awake'	0	0	1	1	0	0	0	0	0	0	0	0	0	1	1	1	1	0	0	0	0	0	0	0	1	1	1	2	2	1	2	2	2	2	0	0	0	0	1	1	0	0	2	5	5	2	2	3
'Jade'	'Awake'	0	0	0	0	1	1	1	1	1	1	0	5	6	3	3	2	1	0	0	0	0	0	0	0	0	0	0	0	0	0	0	0	0	0	0	0	0	0	0	0	0	0	0	0	0	0	0	0
'Jade'	'Awake'	0	0	0	0	5	5	4	4	1	1	1	0	0	1	1	0	1	1	0	1	1	1	0	0	3	3	1	0	0	0	2	2	0	0	0	2	3	2	1	1	1	1	0	0	0	0	0	0
'Jade'	'Awake'	0	0	0	0	0	0	0	0	0	0	0	0	0	0	0	0	0	1	1	1	0	0	0	0	0	0	0	0	0	0	0	0	0	0	0	0	0	0	0	0	0	0	0	0	0	0	0	0
'Jade'	'Awake'	0	1	3	4	6	5	1	1	1	1	1	1	1	1	2	3	3	1	0	0	0	0	0	0	1	1	1	1	1	1	1	1	1	0	0	1	4	4	0	0	2	2	1	1	1	0	1	1
'Jade'	'Awake'	0	0	0	2	2	1	1	3	3	1	1	1	0	0	1	1	2	1	1	3	2	1	0	0	0	2	2	0	0	0	0	0	0	0	0	3	3	0	0	0	0	0	0	0	0	1	1	0
'Jade'	'Awake'	0	3	3	0	3	3	1	1	1	1	1	2	3	1	0	2	2	1	3	3	4	3	2	1	2	1	2	2	0	0	0	0	0	0	1	3	3	2	1	3	3	0	0	0	0	0	3	3
'Jade'	'Awake'	2	4	4	1	3	4	4	4	4	3	1	1	1	2	2	2	2	0	0	0	0	0	0	0	0	0	0	0	0	0	0	1	1	1	0	0	0	0	0	0	0	0	0	0	2	2	2	0
'Almira'	'Awake'	0	0	1	1	0	1	1	0	0	1	1	1	1	1	0	0	2	2	1	1	1	1	1	0	0	0	0	0	0	0	1	2	2	1	1	1	1	1	0	0	0	0	0	0	0	0	0	0
'Almira'	'Awake'	0	0	0	0	0	0	0	0	0	3	3	2	1	1	1	1	1	1	0	0	0	0	0	0	1	1	0	0	1	1	0	0	1	3	4	4	4	2	0	1	2	1	1	0	0	0	1	2
'Almira'	'Awake'	0	0	1	1	1	0	0	0	0	0	0	0	0	0	0	0	0	0	0	1	1	0	0	0	0	0	0	1	1	1	1	1	0	0	0	0	0	0	0	0	0	0	0	1	1	1	1	1
'Almira'	'Awake'	0	0	0	0	0	0	0	0	0	0	0	0	0	0	0	0	0	3	4	3	6	7	1	1	1	1	2	2	4	3	2	5	5	0	0	0	0	0	0	0	0	0	0	0	2	2	1	1
'Khali'	'Awake'	0	0	0	0	0	0	0	0	0	0	0	0	0	0	0	0	0	0	0	0	0	0	0	0	0	1	1	0	0	0	4	5	2	1	0	0	0	0	2	2	1	1	0	0	0	0	0	0
'Khali'	'Awake'	0	0	0	0	0	0	0	0	0	0	0	0	0	0	0	0	0	0	0	0	0	0	0	1	2	2	2	2	0	2	6	5	1	1	1	0	0	0	0	0	0	0	0	0	0	0	0	0
'Khali'	'Awake'	3	3	0	1	1	0	0	1	2	2	1	0	0	0	0	0	0	0	0	0	2	4	2	1	1	1	1	3	4	2	1	2	1	0	0	0	0	0	0	0	0	0	0	0	0	0	0	0
'Khali'	'Awake'	1	1	1	1	2	3	5	3	1	0	0	0	0	2	3	3	3	2	2	2	3	5	3	1	1	1	1	0	0	0	0	0	0	0	0	0	0	0	3	3	0	1	1	1	2	4	4	3
'Khali'	'Awake'	0	0	0	0	0	0	0	0	0	0	1	1	3	2	1	1	0	0	1	1	0	0	0	0	0	0	0	0	0	0	0	2	2	1	0	0	2	2	0	0	0	0	0	0	0	0	0	0
'Khali'	'Awake'	0	0	0	0	0	0	0	0	0	0	0	0	0	0	0	0	0	0	0	0	0	0	0	0	0	0	0	3	5	3	2	0	0	0	0	0	0	0	0	0	0	0	0	0	0	0	0	0
'Khali'	'Awake'	0	0	0	0	0	0	0	1	1	0	0	0	0	0	0	0	0	0	0	0	0	0	0	1	1	0	0	0	0	0	0	0	0	0	0	0	0	0	0	0	0	0	0	0	0	1	3	3
'Khali'	'Awake'	0	0	0	0	1	2	1	0	0	1	2	4	2	2	2	0	2	3	1	0	1	2	2	1	1	0	0	0	0	0	1	3	4	6	6	3	2	2	2	3	3	2	1	0	2	2	2	0
'Khali'	'Awake'	0	0	0	0	0	0	0	0	0	0	0	0	0	0	0	1	1	0	0	0	0	0	0	0	0	0	2	2	0	1	1	0	0	0	0	0	0	0	0	0	0	0	0	0	0	0	0	4
'Kimiko'	'Ketamine'	3	4	3	2	2	1	3	4	5	5	5	5	5	3	4	4	6	5	5	4	5	4	1	0	0	2	4	4	4	5	5	2	1	0	1	1	1	1	2	5	5	5	3	3	4	4	4	1
'Kimiko'	'Ketamine'	4	4	4	4	5	6	6	3	5	5	5	7	6	3	2	0	1	2	1	1	1	0	0	3	3	2	4	3	3	3	0	4	4	3	3	5	5	5	2	4	5	4	3	3	3	4	4	4
'Kimiko'	'Ketamine'	2	4	2	2	1	2	3	3	3	3	3	2	2	6	5	3	3	4	3	5	4	4	3	2	3	4	4	4	5	3	3	3	4	4	4	1	0	0	1	2	3	3	4	5	3	3	3	1
'Kimiko'	'Ketamine'	3	3	2	2	1	1	2	3	3	0	3	4	4	4	3	3	2	3	3	5	5	2	3	3	3	3	3	1	1	1	5	5	4	4	4	5	5	4	3	3	2	2	2	3	3	3	2	1
'Kimiko'	'Ketamine'	0	2	3	3	3	2	2	2	2	4	4	4	4	4	4	3	3	1	3	3	3	3	3	4	4	3	2	2	2	2	2	1	1	3	3	3	3	3	3	4	4	4	4	4	6	6	4	1
'Kimiko'	'Ketamine'	7	7	6	2	2	2	4	4	3	3	5	6	5	7	7	7	6	5	5	4	4	3	4	3	3	4	4	5	4	4	4	4	4	4	4	4	4	2	2	4	6	4	1	1	1	1	3	2
'Kimiko'	'Ketamine'	3	3	2	2	4	4	1	2	3	4	1	3	5	6	4	4	5	4	4	1	4	4	2	2	1	3	3	2	4	6	6	1	0	0	0	0	2	2	2	2	3	4	4	3	1	0	1	4
'Khali'	'Ketamine'	7	7	6	3	4	4	6	6	5	5	5	5	5	5	5	5	5	5	5	5	5	5	3	3	3	2	3	1	1	1	1	1	1	1	1	1	1	1	1	1	1	1	1	1	1	1	1	1
'Khali'	'Ketamine'	6	6	5	5	3	2	3	3	4	2	2	2	2	4	4	4	2	2	4	5	5	5	0	0	0	0	3	3	2	2	2	2	2	2	2	2	2	2	2	2	0	0	0	2	5	5	2	1
'Khali'	'Ketamine'	4	4	1	2	3	6	6	6	7	6	6	7	7	7	3	5	7	5	5	5	5	3	4	5	6	4	5	4	2	4	4	3	4	6	6	2	4	3	2	4	4	4	4	2	2	1	2	2
'Khali'	'Ketamine'	3	6	5	1	1	4	4	3	2	1	2	2	3	3	3	3	2	2	2	1	1	2	2	3	4	5	6	1	1	1	2	5	5	3	3	3	3	3	4	4	3	2	3	1	4	5	6	5
'Khali'	'Ketamine'	0	0	0	2	2	3	3	2	2	2	3	4	5	3	1	1	1	1	1	2	2	2	3	5	5	5	4	3	1	0	0	2	2	2	2	2	2	3	3	2	6	6	1	1	1	1	2	2
'Rana'	'Ketamine'	4	4	3	2	4	4	4	4	3	2	4	4	3	4	4	4	4	2	2	7	7	5	5	3	3	3	5	4	5	5	1	1	3	3	3	4	2	2	2	3	3	3	0	2	2	2	2	2
'Rana'	'Ketamine'	1	1	3	4	2	6	5	5	5	5	7	7	4	3	4	4	2	5	5	0	4	6	6	3	4	5	6	6	3	7	6	6	5	6	3	6	5	5	3	2	6	6	6	5	4	6	8	8
'Rana'	'Ketamine'	5	5	4	5	2	2	5	6	5	2	6	6	2	5	5	4	4	5	2	2	6	6	3	5	5	4	4	4	7	5	3	4	4	5	5	5	4	5	3	4	6	2	3	3	1	2	3	3
'Rana'	'Ketamine'	1	3	5	5	2	2	4	4	5	6	4	5	5	6	7	6	1	3	3	4	3	3	2	3	1	1	1	2	3	6	4	2	2	3	6	6	6	5	4	3	2	3	4	5	3	3	4	2
'Rana'	'Ketamine'	1	1	1	1	3	4	2	1	3	3	4	3	1	1	4	4	3	3	6	7	5	4	4	6	5	3	4	1	1	3	4	5	5	6	6	6	5	3	3	3	3	1	2	2	1	5	5	4
'Rana'	'Ketamine'	3	3	1	4	4	1	2	2	4	8	8	2	0	0	0	0	1	1	1	1	1	1	1	1	0	2	2	2	2	2	2	1	1	1	1	1	0	0	0	0	0	0	5	5	4	4	4	3
'Rana'	'Ketamine'	3	3	2	3	2	2	2	1	1	2	2	5	5	5	3	5	4	3	2	3	5	5	4	1	3	4	4	3	3	5	4	2	2	2	2	4	4	1	3	4	4	3	3	3	3	3	3	3
'Rana'	'Ketamine'	6	6	7	6	5	4	4	2	3	5	4	3	3	5	4	3	3	3	3	4	3	2	2	2	3	3	4	4	5	5	5	5	7	5	5	6	6	8	7	3	4	2	5	4	3	3	3	2
'Rana'	'Ketamine'	3	3	2	1	1	1	2	2	3	2	2	2	3	4	2	1	4	4	2	2	2	2	1	1	3	5	6	4	2	1	2	2	2	3	3	2	3	4	4	4	4	4	3	4	4	1	3	3
'Rana'	'Ketamine'	4	4	2	2	2	2	4	4	4	4	5	3	3	5	3	4	6	4	2	3	1	3	4	6	3	3	2	3	3	2	4	5	5	5	2	6	7	3	4	4	6	4	4	1	3	3	3	3
'Kimiko'	'Moderate Sevoflurane'	2	2	4	3	3	3	4	4	2	1	1	1	1	3	3	1	2	1	1	1	3	4	3	2	3	2	3	3	3	3	3	4	4	2	1	2	4	4	3	4	3	2	2	1	1	2	2	2
'Kimiko'	'Moderate Sevoflurane'	0	0	0	0	0	0	2	2	1	1	1	1	1	1	1	1	1	1	1	3	3	3	3	3	3	2	2	2	2	3	3	1	3	4	4	2	3	3	3	3	3	3	3	4	5	4	6	4
'Kimiko'	'Moderate Sevoflurane'	2	2	2	3	3	4	5	5	3	3	2	2	2	2	2	2	2	2	2	2	4	4	5	5	5	4	5	4	3	3	0	0	0	0	0	0	1	1	1	1	1	1	3	5	5	1	2	2
'Kimiko'	'Moderate Sevoflurane'	5	5	4	4	4	4	4	4	2	0	0	1	1	1	1	1	0	2	4	4	3	2	1	3	5	4	4	4	4	1	1	1	1	1	1	1	1	1	1	1	1	1	2	2	2	1	1	1
'Kimiko'	'Moderate Sevoflurane'	1	1	1	1	1	1	1	0	2	3	3	3	4	4	0	0	0	0	1	1	0	0	0	0	0	2	2	2	0	2	2	2	1	1	1	1	1	1	1	1	1	1	0	0	0	0	0	0
'Kimiko'	'Moderate Sevoflurane'	3	3	3	5	4	4	4	2	5	5	5	5	1	5	5	5	5	5	5	5	5	5	5	6	4	3	3	3	5	5	2	1	2	3	2	2	3	3	3	3	3	3	3	3	3	2	4	4
'Kimiko'	'Moderate Sevoflurane'	5	5	3	4	4	3	2	3	3	3	4	4	3	3	1	2	2	1	4	4	5	3	3	5	5	5	5	3	3	1	2	2	2	2	2	2	0	2	3	5	4	4	5	5	4	4	4	4
'Kimiko'	'Moderate Sevoflurane'	3	3	3	3	0	0	0	0	0	0	0	0	0	0	0	0	0	0	0	0	0	0	1	1	1	1	1	1	1	1	3	3	2	1	5	5	5	4	2	2	2	0	1	1	0	2	3	4
'Kimiko'	'Moderate Sevoflurane'	7	7	4	2	3	7	7	7	7	4	3	5	5	5	4	6	5	3	3	3	2	3	2	4	6	6	6	6	5	5	5	5	5	5	5	5	5	3	3	3	3	3	3	1	2	2	2	2
'Kimiko'	'Moderate Sevoflurane'	4	4	2	2	2	2	2	2	2	2	2	2	2	2	2	2	1	1	1	1	1	1	7	7	6	4	1	1	2	2	2	2	3	3	3	3	8	8	5	5	5	1	1	1	1	6	7	7
'Jade'	'Moderate Sevoflurane'	0	0	0	0	0	0	0	0	0	0	0	0	0	0	0	0	0	0	0	0	0	0	0	0	0	0	0	0	0	0	0	0	0	0	0	0	0	0	0	0	0	0	0	0	0	0	0	0
'Jade'	'Moderate Sevoflurane'	2	2	1	1	1	1	1	1	1	1	1	1	1	1	1	1	1	1	1	1	1	1	1	1	1	1	1	1	1	1	1	1	0	1	1	1	1	1	1	1	1	1	1	3	5	4	6	7
'Jade'	'Moderate Sevoflurane'	2	4	4	4	1	4	4	4	2	2	2	3	3	3	3	3	3	3	3	3	3	3	3	3	0	0	0	0	0	0	0	0	4	4	3	3	4	4	4	4	4	4	4	4	4	4	4	5
'Jade'	'Moderate Sevoflurane'	1	1	1	1	1	2	2	2	5	5	4	2	4	4	4	1	1	1	1	1	0	1	5	5	2	3	3	5	5	2	2	3	3	4	5	6	5	5	5	0	2	3	4	4	4	4	4	2
'Jade'	'Moderate Sevoflurane'	3	3	4	3	0	0	0	1	1	1	1	0	0	2	2	2	2	4	4	3	3	2	0	0	0	0	0	0	0	0	0	0	0	0	0	0	4	4	1	2	2	2	2	1	3	3	3	3
'Rana'	'Moderate Sevoflurane'	1	3	3	2	2	2	1	1	0	0	0	0	0	0	0	0	0	0	0	0	0	1	3	3	2	0	0	0	0	0	0	0	0	0	0	0	0	0	0	0	3	3	3	3	3	3	3	3
'Rana'	'Moderate Sevoflurane'	1	1	1	1	1	1	1	1	0	0	0	3	5	5	5	5	5	5	5	3	4	6	6	6	3	3	3	4	4	4	3	3	2	1	1	1	1	1	2	1	3	3	3	3	3	3	3	4
'Rana'	'Moderate Sevoflurane'	5	6	3	0	0	0	0	0	0	0	0	0	0	0	0	0	0	0	0	0	0	0	0	0	0	2	2	2	1	2	2	1	1	1	1	1	1	1	1	1	2	2	3	3	3	2	3	5
'Rana'	'Moderate Sevoflurane'	5	5	4	2	5	6	6	6	5	4	3	2	2	2	2	2	2	2	2	2	2	2	2	4	4	4	3	3	1	1	0	0	0	0	0	0	0	0	2	4	4	2	2	0	1	1	1	0
'Rana'	'Moderate Sevoflurane'	2	2	0	1	1	1	1	1	1	1	1	1	1	2	3	3	3	3	3	3	3	3	1	3	3	1	3	3	2	3	3	3	3	3	1	1	1	1	1	1	0	1	1	1	1	3	3	3
'Rana'	'Moderate Sevoflurane'	5	5	1	2	2	0	0	0	0	3	4	4	4	4	4	4	4	4	3	4	5	6	3	5	6	4	3	3	3	4	3	3	4	3	3	1	1	1	1	1	1	3	3	3	3	1	1	1
'Rana'	'Moderate Sevoflurane'	0	2	4	6	6	3	2	0	0	0	0	0	0	0	0	2	5	6	6	4	3	2	1	1	1	1	1	1	1	1	1	2	2	2	2	2	3	2	1	4	4	4	4	4	2	3	4	3
'Rana'	'Moderate Sevoflurane'	5	5	3	1	3	3	3	2	2	2	2	2	2	2	4	4	3	5	5	3	2	3	3	2	2	2	2	2	3	1	1	1	1	1	1	1	2	2	3	4	4	4	5	8	6	4	4	1
'Kimiko'	'Deep Sevoflurane'	3	3	3	2	4	4	2	2	2	2	2	2	1	1	1	1	1	1	1	1	1	1	0	0	0	0	0	0	0	2	2	2	1	1	1	0	0	3	3	3	1	3	3	0	0	0	0	0
'Kimiko'	'Deep Sevoflurane'	4	4	5	5	2	4	5	4	4	1	2	4	4	4	4	1	1	3	3	3	5	5	4	4	3	3	4	4	4	2	4	4	3	4	5	6	4	4	4	4	4	1	1	1	1	1	1	1
'Kimiko'	'Deep Sevoflurane'	4	4	5	6	4	2	1	2	2	2	2	2	0	0	0	0	0	0	0	0	0	0	0	0	0	0	0	1	1	1	1	1	1	1	1	1	0	0	0	0	0	1	1	1	1	1	1	1
'Kimiko'	'Deep Sevoflurane'	5	5	2	1	1	1	1	1	1	1	1	1	1	1	1	1	1	1	1	1	1	0	3	3	3	2	2	2	1	0	0	0	0	0	0	0	3	3	3	3	2	2	2	2	2	2	2	2
'Kimiko'	'Deep Sevoflurane'	7	7	6	7	7	1	1	1	2	2	2	2	2	2	2	5	5	5	5	5	5	4	4	4	4	4	5	5	7	7	7	7	1	2	2	2	6	6	2	2	2	2	2	2	2	2	2	2
'Kimiko'	'Deep Sevoflurane'	4	4	2	1	1	0	0	2	2	2	2	2	2	2	3	3	4	4	6	7	6	6	5	5	5	5	5	5	5	3	1	2	2	2	2	2	2	2	2	2	2	2	0	0	0	0	0	0
'Kimiko'	'Deep Sevoflurane'	2	2	2	2	1	1	0	0	0	0	1	1	1	2	2	2	3	3	3	2	1	1	1	1	1	1	1	1	1	1	1	1	4	4	4	2	0	0	0	0	3	3	3	3	3	1	2	3
'Kimiko'	'Deep Sevoflurane'	3	3	3	3	3	3	3	1	1	3	3	4	1	1	1	1	1	1	1	1	1	1	1	1	2	2	2	2	0	1	1	1	1	1	1	1	0	1	1	1	0	0	0	1	1	0	1	1
'Jade'	'Deep Sevoflurane'	6	6	3	2	4	5	6	8	8	5	1	1	1	1	2	2	2	2	2	2	1	4	4	3	2	1	0	2	2	2	2	2	1	1	1	1	1	1	1	1	1	1	2	5	5	4	3	3
'Jade'	'Deep Sevoflurane'	0	0	0	0	0	0	0	0	0	0	0	0	0	0	0	0	0	2	3	3	2	2	5	6	4	3	3	5	8	8	4	2	2	1	3	6	3	1	1	1	1	2	2	2	0	0	0	0
'Rana'	'Deep Sevoflurane'	1	1	0	0	0	0	0	0	0	0	0	0	0	0	0	0	0	0	0	0	0	0	0	0	0	0	0	0	0	0	0	0	0	0	0	0	0	0	0	0	0	0	0	0	0	0	0	0
'Rana'	'Deep Sevoflurane'	2	3	3	0	1	1	1	1	1	1	1	1	1	1	1	1	1	1	1	1	1	1	0	0	0	0	0	0	0	0	0	0	0	0	0	0	0	0	0	0	0	0	0	0	0	0	0	0
'Rana'	'Deep Sevoflurane'	6	7	6	6	7	8	8	7	2	2	2	2	2	4	4	2	1	1	1	1	1	1	1	0	0	0	0	0	2	5	5	5	3	1	1	1	0	3	3	2	5	5	2	2	2	2	2	2
'Rana'	'Deep Sevoflurane'	4	4	2	3	3	3	3	3	3	3	3	3	1	1	1	1	1	0	0	0	0	0	0	0	0	3	3	4	4	4	4	0	0	0	0	0	3	3	0	0	0	0	0	0	0	3	4	3
'Rana'	'Deep Sevoflurane'	4	4	4	1	4	6	6	4	4	4	2	2	1	4	4	4	4	4	4	4	3	4	2	4	4	5	4	8	8	6	5	4	4	4	4	4	4	4	5	5	3	3	4	4	2	6	6	3
'Rana'	'Deep Sevoflurane'	4	4	2	2	2	2	2	2	5	5	6	6	6	3	3	3	3	3	3	3	3	3	6	6	0	3	3	0	0	0	0	2	2	2	4	4	4	4	4	6	6	6	5	5	5	2	6	6
'Rana'	'Deep Sevoflurane'	4	6	5	4	4	4	4	4	4	3	4	5	3	4	4	5	5	6	4	2	1	2	2	2	2	3	1	2	4	4	3	2	2	3	3	2	2	2	2	2	2	3	2	3	3	3	4	5
'Rana'	'Deep Sevoflurane'	5	5	1	4	3	5	5	4	1	3	5	3	4	4	4	6	6	6	0	0	3	3	3	5	3	3	4	5	6	8	8	2	3	6	6	4	4	4	5	4	4	4	2	3	3	5	5	5
'Rana'	'Deep Sevoflurane'	5	5	1	1	0	0	2	2	4	4	2	2	2	2	4	3	2	3	4	4	4	4	4	4	1	0	0	0	2	2	2	4	4	6	6	4	2	3	4	3	3	4	4	4	4	4	2	3
'Rana'	'Deep Sevoflurane'	3	3	3	0	2	2	2	2	2	2	4	4	4	3	4	4	4	4	4	3	4	4	4	1	4	4	2	3	3	3	4	4	3	3	4	4	2	3	3	1	2	2	2	1	1	1	1	3
'Jade'	Moderate Propofol'	3	3	2	2	1	0	1	1	1	0	1	1	3	3	3	4	5	4	1	2	2	2	1	1	1	1	1	1	1	1	2	2	2	2	2	2	1	1	1	1	2	2	2	2	4	4	1	3
'Khali'	Moderate Propofol'	4	5	4	4	3	3	5	5	5	6	5	3	4	4	4	2	3	3	3	3	3	1	1	1	3	3	2	5	5	1	3	3	2	1	1	1	1	3	3	4	3	4	4	3	3	2	2	2
'Khali'	Moderate Propofol'	3	4	3	4	3	3	3	3	5	6	7	6	6	3	3	3	3	3	3	3	3	3	3	3	4	2	1	0	3	5	4	4	6	6	5	6	4	4	3	3	5	5	3	2	1	2	3	3
'Khali'	Moderate Propofol'	4	5	3	4	6	5	5	3	6	5	5	5	5	5	4	4	4	4	4	4	5	6	3	3	2	3	3	2	4	2	3	3	2	2	2	2	6	5	2	2	2	2	2	1	1	1	3	3
'Khali'	Moderate Propofol'	3	3	3	3	2	1	3	3	3	3	3	3	3	3	2	2	2	1	1	0	0	0	2	3	3	3	2	3	3	2	2	4	4	3	2	4	4	3	2	1	1	1	1	1	1	1	1	1
'Khali'	Moderate Propofol'	3	4	3	2	5	3	5	5	4	2	2	5	5	2	2	3	5	5	3	2	2	4	3	2	4	4	3	1	1	1	0	3	3	3	3	4	4	6	7	3	2	2	5	5	4	5	3	3
'Khali'	Moderate Propofol'	1	1	1	1	1	1	1	1	4	4	5	4	2	2	4	4	1	4	4	4	6	6	4	2	2	2	1	1	1	2	2	3	3	3	2	3	3	4	4	4	3	4	2	4	5	3	5	5
'Khali'	Moderate Propofol'	2	4	4	5	4	2	1	1	1	1	4	4	3	4	3	3	2	2	1	4	4	3	2	2	1	5	5	3	3	4	5	1	1	1	1	0	2	2	2	1	2	2	2	2	2	3	5	5
'Rana'	Moderate Propofol'	3	4	3	5	6	5	5	5	5	3	6	5	4	2	2	2	2	2	2	2	4	4	4	3	1	2	2	2	3	2	5	5	3	5	3	4	5	5	3	3	4	4	4	3	3	4	3	5
'Rana'	Moderate Propofol'	6	7	6	4	3	3	4	4	3	4	3	3	2	2	2	2	2	2	1	3	2	2	1	0	0	1	1	1	5	5	5	3	0	1	1	1	1	1	1	1	1	1	1	1	1	1	1	2
'Rana'	Moderate Propofol'	4	4	4	4	4	4	3	2	3	4	6	6	6	5	5	4	3	2	2	1	1	3	3	3	3	3	0	1	4	4	4	4	1	1	1	1	0	1	4	4	3	3	2	1	1	1	1	1
'Rana'	Moderate Propofol'	3	5	5	3	2	3	4	4	3	5	5	5	5	3	1	1	2	2	2	1	2	3	3	4	4	3	5	4	4	2	6	7	7	5	5	3	3	3	4	4	5	4	5	4	2	1	3	4
'Rana'	Moderate Propofol'	3	3	4	5	3	2	2	2	4	6	6	5	3	2	4	4	6	6	5	2	2	2	2	2	2	5	5	5	3	3	3	2	2	1	1	1	0	2	2	3	5	5	2	3	2	4	3	1
'Rana'	Moderate Propofol'	4	4	2	1	2	2	2	2	4	4	4	5	5	5	5	5	5	4	4	3	3	4	5	5	5	4	2	2	2	2	2	2	2	2	2	2	2	2	2	3	3	4	2	0	4	4	4	4
'Rana'	Moderate Propofol'	4	4	5	4	1	1	0	1	1	1	1	1	1	1	1	0	0	0	0	0	2	2	2	2	1	2	3	3	2	2	1	1	1	1	1	1	1	2	3	2	2	2	2	2	1	1	1	1
'Rana'	Moderate Propofol'	5	6	3	0	0	0	0	0	0	0	0	0	0	0	0	0	0	0	0	0	0	0	0	0	0	0	0	1	1	1	1	1	1	1	1	1	1	1	1	4	5	6	6	6	6	6	6	6
'Rana'	Moderate Propofol'	1	1	1	0	0	0	2	2	2	3	3	3	3	3	3	3	3	5	5	4	2	3	3	2	2	2	1	1	1	1	1	0	4	4	3	3	5	6	5	5	4	3	6	4	5	3	0	1
'Rana'	Moderate Propofol'	5	5	2	2	2	0	0	0	0	0	1	1	4	4	4	2	2	4	4	4	4	5	4	3	4	4	4	2	0	1	3	3	2	2	3	2	1	3	3	3	3	3	3	2	3	3	3	4
'Rana'	Moderate Propofol'	2	3	3	3	3	1	2	2	2	2	2	2	2	2	3	2	3	5	5	3	4	5	4	6	3	4	4	4	4	2	3	3	3	1	3	4	3	5	4	5	3	1	1	1	2	5	5	2
'Rana'	Moderate Propofol'	1	1	1	1	1	1	1	1	1	1	1	1	1	1	2	2	2	2	2	2	3	4	5	2	2	1	1	1	1	1	1	1	1	1	1	1	1	1	1	1	1	1	3	3	4	3	3	3
'Jade'	'Deep Propofol'	3	3	5	6	6	3	3	1	4	3	1	5	5	5	4	2	0	3	4	5	3	4	4	3	3	3	3	3	3	5	5	3	3	3	4	4	5	5	4	4	1	3	3	3	3	4	4	3
'Jade'	'Deep Propofol'	1	4	7	5	2	3	5	3	1	3	3	3	2	1	2	3	3	4	5	4	4	2	0	1	4	4	5	6	6	4	2	2	3	4	3	0	0	1	5	5	2	3	3	3	4	3	5	4
'Jade'	'Deep Propofol'	5	6	5	3	4	4	5	3	2	2	2	2	2	2	2	2	2	2	3	3	3	1	1	1	0	1	2	4	5	5	5	5	5	6	6	4	2	2	2	2	2	4	4	2	4	5	5	2
'Jade'	'Deep Propofol'	2	2	4	5	4	4	5	5	5	1	3	4	4	2	8	8	6	3	4	4	4	3	2	3	4	3	4	5	4	5	5	5	4	2	2	2	2	2	2	2	0	0	0	0	0	0	0	0
'Jade'	'Deep Propofol'	1	1	1	1	1	2	2	0	0	0	0	0	0	0	2	2	1	0	0	0	0	0	1	1	1	1	1	1	1	3	3	2	1	1	0	0	0	0	0	0	0	0	0	0	0	0	0	0
'Jade'	'Deep Propofol'	6	6	5	2	2	4	2	3	2	1	3	3	5	6	6	5	4	4	3	5	4	2	2	2	1	1	1	1	3	3	3	0	0	0	0	0	2	2	0	1	2	2	2	2	4	4	4	4
'Khali'	'Deep Propofol'	1	2	2	2	2	1	3	3	2	4	4	2	3	3	2	1	1	4	4	4	2	2	2	2	2	2	2	2	4	4	4	3	2	2	2	4	3	3	3	2	0	1	1	1	1	1	1	2
'Khali'	'Deep Propofol'	5	5	1	2	2	5	6	4	3	1	2	2	3	3	4	6	6	4	0	1	1	1	1	2	3	3	3	3	3	4	4	3	3	3	1	4	3	2	0	3	4	5	5	2	2	6	7	7
'Khali'	'Deep Propofol'	2	2	3	4	4	4	2	3	4	4	2	3	3	1	1	1	1	3	3	2	4	5	5	6	4	5	2	1	3	4	3	4	4	3	5	5	6	4	4	4	4	5	2	2	3	5	7	7
'Khali'	'Deep Propofol'	6	6	3	2	1	4	3	3	3	2	2	2	3	3	3	0	0	0	3	3	2	4	4	4	4	3	5	4	2	1	1	2	2	0	0	1	1	4	4	2	2	2	2	2	1	4	4	4
'Khali'	'Deep Propofol'	5	5	5	3	2	2	2	3	7	7	2	2	2	2	2	2	2	2	3	3	3	3	1	1	3	5	3	3	2	4	2	3	4	4	4	5	5	0	0	4	4	4	4	3	3	3	4	4
'Khali'	'Deep Propofol'	2	2	3	3	4	3	3	4	6	5	5	4	4	4	3	4	4	2	3	3	5	5	5	4	3	4	5	4	3	4	5	2	3	3	3	2	3	2	1	4	4	3	2	4	4	2	2	3
'Khali'	'Deep Propofol'	6	6	3	4	3	3	5	6	5	4	5	6	6	7	8	7	8	8	5	4	4	4	7	4	5	4	4	4	5	6	6	4	4	4	4	5	5	4	2	4	5	6	2	3	3	3	2	2
'Khali'	'Deep Propofol'	3	4	3	4	6	6	3	2	2	4	4	6	5	5	6	4	4	6	6	6	5	7	7	4	5	6	5	3	4	4	3	3	3	2	2	2	3	2	3	3	3	4	3	4	4	5	6	2
'Khali'	'Deep Propofol'	3	3	3	3	3	3	3	4	4	1	1	1	1	1	3	3	1	2	2	3	2	2	2	2	2	2	2	5	5	4	3	3	3	3	2	2	2	1	3	3	3	0	0	0	0	0	0	0
'Rana'	'Deep Propofol'	5	5	3	4	4	4	4	5	5	5	2	2	2	4	4	5	5	3	3	3	3	3	3	3	4	4	4	3	3	4	4	4	2	1	1	1	2	2	3	3	3	1	3	2	2	2	3	3
'Rana'	'Deep Propofol'	2	2	2	1	4	4	4	2	2	2	2	3	3	3	3	3	3	4	3	3	4	5	5	2	1	0	0	0	0	0	0	0	1	4	5	4	3	3	3	4	4	5	5	5	5	5	6	6
'Rana'	'Deep Propofol'	4	4	1	2	2	3	2	0	1	1	0	2	2	3	3	5	5	5	5	6	6	5	2	3	3	3	3	4	4	3	2	2	5	4	2	5	7	4	5	5	4	4	3	2	1	1	2	3
'Rana'	'Deep Propofol'	3	3	3	3	3	8	8	4	4	4	4	3	3	5	4	1	3	7	9	6	4	2	2	1	2	2	3	3	1	1	4	6	4	4	3	2	1	2	2	3	3	2	2	4	5	6	6	6
'Rana'	'Deep Propofol'	4	4	1	1	0	0	0	0	2	2	1	1	1	1	1	2	3	3	6	7	7	7	5	5	5	4	7	7	9	8	5	4	6	6	4	4	3	2	2	4	4	5	6	7	5	5	5	3
'Rana'	'Deep Propofol'	2	3	4	3	2	1	3	3	2	2	2	2	2	2	2	2	1	2	2	1	2	5	8	8	4	3	4	6	6	4	4	2	2	2	2	5	4	7	5	2	1	3	3	3	2	5	5	4
'Rana'	'Deep Propofol'	4	4	0	1	1	2	4	5	4	4	5	4	2	2	2	2	2	2	2	2	2	2	3	3	1	0	1	1	1	1	1	1	1	1	1	1	1	2	2	2	2	2	2	2	2	2	2	2
'Rana'	'Deep Propofol'	2	2	6	6	1	1	1	1	1	1	2	2	1	1	1	1	2	2	2	3	3	1	2	2	1	1	1	3	4	4	4	3	3	3	3	2	1	0	2	2	2	1	1	1	1	5	5	2
'Rana'	'Deep Propofol'	2	2	4	5	2	3	5	4	4	4	5	4	5	3	4	3	4	4	2	2	2	2	4	2	5	4	4	3	3	4	4	4	3	4	2	3	3	3	3	3	4	3	6	6	0	3	3	2
'Rana'	'Deep Propofol'	2	2	0	0	0	0	0	0	0	0	0	0	0	0	0	0	0	0	0	0	0	0	0	0	0	0	0	0	0	0	0	0	0	0	0	0	0	0	0	0	0	0	0	0	0	0	0	0
'Rana'	'Deep Propofol'	0	0	0	1	1	0	1	2	2	3	1	0	0	0	0	0	0	0	0	0	0	2	2	2	0	0	0	1	1	0	0	0	0	0	1	1	2	2	3	3	1	1	1	1	1	1	2	2
'Rana'	'Deep Propofol'	5	5	1	1	0	0	0	0	0	0	0	0	1	2	1	2	2	1	1	1	1	2	2	2	4	4	3	2	3	2	1	0	1	1	1	1	1	3	3	3	0	0	0	2	2	3	3	3
[truncated: 442 more columns]

## Sheet: Figure 5a
		Cluster Pairs
Monkey	Condition	'1 1'	'2 1'	'3 1'	'4 1'	'5 1'	'6 1'	'7 1'	'8 1'	'9 1'	'10 1'	'11 1'	'1 2'	'2 2'	'3 2'	'4 2'	'5 2'	'6 2'	'7 2'	'8 2'	'9 2'	'10 2'	'11 2'	'1 3'	'2 3'	'3 3'	'4 3'	'5 3'	'6 3'	'7 3'	'8 3'	'9 3'	'10 3'	'11 3'	'1 4'	'2 4'	'3 4'	'4 4'	'5 4'	'6 4'	'7 4'	'8 4'	'9 4'	'10 4'	'11 4'	'1 5'	'2 5'	'3 5'	'4 5'
'J'	'Awake'	NaN	83	28	44	35	46	62	29	0	0	2	83	NaN	23	58	60	45	83	30	0	0	0	28	23	NaN	15	21	15	17	12	0	4	4	44	58	15	NaN	26	29	31	42	0	0	1	35	60	21	26
'J'	'Awake'	NaN	49	26	25	35	27	36	24	1	1	0	49	NaN	29	46	41	52	46	27	2	3	0	26	29	NaN	23	21	20	32	22	1	5	0	25	46	23	NaN	28	34	23	33	1	7	2	35	41	21	28
'J'	'Awake'	NaN	62	39	33	27	22	39	18	1	6	4	62	NaN	40	45	26	26	31	25	1	5	5	39	40	NaN	24	31	13	28	20	0	6	2	33	45	24	NaN	11	9	18	29	0	7	4	27	26	31	11
'J'	'Awake'	NaN	6	4	0	10	2	2	5	3	6	7	6	NaN	12	8	10	2	5	1	2	12	3	4	12	NaN	8	5	1	2	2	5	9	4	0	8	8	NaN	6	0	2	4	1	2	2	10	10	5	6
'J'	'Awake'	NaN	14	8	9	8	1	4	2	0	6	0	14	NaN	14	17	16	4	8	6	0	8	0	8	14	NaN	8	14	2	4	6	0	6	0	9	17	8	NaN	15	5	9	5	0	7	0	8	16	14	15
'J'	'Awake'	NaN	22	3	11	12	2	6	2	1	3	4	22	NaN	21	8	20	21	17	12	2	6	8	3	21	NaN	0	10	14	9	8	0	1	6	11	8	0	NaN	7	1	2	3	2	3	1	12	20	10	7
'J'	'Awake'	NaN	15	6	5	11	5	3	7	3	2	0	15	NaN	10	11	14	10	7	10	2	7	0	6	10	NaN	9	10	6	3	9	1	5	0	5	11	9	NaN	10	9	1	5	5	9	0	11	14	10	10
'J'	'Awake'	NaN	10	3	3	6	4	7	6	2	7	4	10	NaN	7	7	14	4	7	4	2	11	7	3	7	NaN	3	10	5	5	4	4	6	3	3	7	3	NaN	6	1	3	2	0	7	1	6	14	10	6
'J'	'Awake'	NaN	11	12	9	12	6	6	9	2	4	2	11	NaN	14	8	5	7	3	6	2	3	0	12	14	NaN	7	8	6	4	8	2	3	2	9	8	7	NaN	9	9	4	9	2	4	2	12	5	8	9
'J'	'Awake'	NaN	20	13	22	10	16	11	3	6	14	10	20	NaN	6	10	3	7	8	5	4	8	9	13	6	NaN	8	2	8	6	0	3	9	4	22	10	8	NaN	2	11	4	3	2	10	7	10	3	2	2
'J'	'Awake'	NaN	72	60	41	44	68	75	24	5	8	0	72	NaN	62	49	42	41	74	14	2	8	0	60	62	NaN	38	24	49	58	17	5	8	0	41	49	38	NaN	14	32	57	26	1	8	0	44	42	24	14
'J'	'Awake'	NaN	23	20	23	11	11	23	14	4	1	3	23	NaN	15	21	14	13	23	17	7	6	3	20	15	NaN	15	20	11	21	8	4	4	4	23	21	15	NaN	9	9	13	24	2	2	0	11	14	20	9
'J'	'Awake'	NaN	25	9	11	17	3	20	7	2	2	2	25	NaN	10	26	19	4	24	17	5	4	4	9	10	NaN	5	7	4	11	9	2	4	2	11	26	5	NaN	13	5	13	17	3	0	2	17	19	7	13
'J'	'Awake'	NaN	9	10	9	20	8	10	3	3	8	2	9	NaN	22	14	22	10	19	11	8	16	4	10	22	NaN	11	26	12	20	9	7	23	7	9	14	11	NaN	14	5	12	5	6	8	5	20	22	26	14
'J'	'Awake'	NaN	16	16	8	25	7	18	13	1	2	1	16	NaN	23	13	59	19	32	17	2	11	6	16	23	NaN	10	35	11	34	19	0	4	0	8	13	10	NaN	17	8	9	9	0	3	1	25	59	35	17
'J'	'Awake'	NaN	33	6	6	35	28	20	4	2	0	0	33	NaN	13	7	75	56	22	5	8	2	0	6	13	NaN	5	16	12	13	3	4	2	0	6	7	5	NaN	18	11	8	4	7	0	0	35	75	16	18
'J'	'Awake'	NaN	20	7	0	39	29	23	0	4	3	0	20	NaN	6	7	89	69	22	2	5	4	0	7	6	NaN	4	17	15	6	3	6	2	0	0	7	4	NaN	19	15	8	4	0	4	0	39	89	17	19
'J'	'Awake'	NaN	29	28	14	9	11	31	9	0	7	2	29	NaN	21	11	12	10	24	9	0	7	1	28	21	NaN	14	7	20	36	15	0	6	2	14	11	14	NaN	6	12	25	6	0	6	2	9	12	7	6
'A'	'Awake'	NaN	28	16	17	8	25	12	3	3	5	2	28	NaN	16	24	13	40	17	11	6	6	1	16	16	NaN	7	6	22	11	5	2	3	0	17	24	7	NaN	15	15	7	4	4	5	0	8	13	6	15
'A'	'Awake'	NaN	16	25	11	17	35	17	6	5	1	2	16	NaN	17	2	10	27	5	6	2	3	0	25	17	NaN	8	17	29	11	7	3	5	3	11	2	8	NaN	6	12	8	5	0	0	2	17	10	17	6
'A'	'Awake'	NaN	3	10	9	10	10	8	5	2	0	0	3	NaN	5	7	6	10	5	2	0	0	3	10	5	NaN	5	8	12	8	2	1	0	3	9	7	5	NaN	12	7	6	2	2	0	1	10	6	8	12
'A'	'Awake'	NaN	10	6	4	10	8	7	2	2	0	2	10	NaN	6	5	8	12	4	5	1	2	6	6	6	NaN	6	7	12	4	3	3	0	4	4	5	6	NaN	4	15	4	5	2	0	2	10	8	7	4
'K'	'Awake'	NaN	16	19	7	0	11	9	7	4	5	1	16	NaN	19	9	6	20	7	13	4	9	4	19	19	NaN	16	8	31	14	14	9	13	1	7	9	16	NaN	2	8	10	12	3	1	1	0	6	8	2
'K'	'Awake'	NaN	22	27	15	7	19	12	6	21	8	12	22	NaN	22	17	13	20	5	6	15	8	12	27	22	NaN	19	9	13	10	6	20	8	10	15	17	19	NaN	5	17	5	6	10	6	8	7	13	9	5
'K'	'Awake'	NaN	17	20	12	9	30	17	0	7	3	9	17	NaN	25	11	17	30	15	4	11	6	2	20	25	NaN	16	19	26	10	6	12	4	2	12	11	16	NaN	10	13	6	2	8	3	4	9	17	19	10
'K'	'Awake'	NaN	26	26	9	24	44	36	8	10	2	1	26	NaN	20	11	23	26	20	7	5	5	4	26	20	NaN	12	28	40	26	6	6	3	4	9	11	12	NaN	11	12	15	8	0	5	0	24	23	28	11
'K'	'Awake'	NaN	21	8	4	16	18	12	0	5	7	0	21	NaN	7	6	10	18	14	1	5	0	0	8	7	NaN	6	3	11	9	2	2	0	0	4	6	6	NaN	6	14	6	6	2	4	1	16	10	3	6
'K'	'Awake'	NaN	25	8	16	4	21	16	4	11	2	1	25	NaN	18	13	10	32	16	5	19	13	4	8	18	NaN	6	8	25	12	3	14	6	3	16	13	6	NaN	4	11	10	2	5	4	1	4	10	8	4
'K'	'Awake'	NaN	6	6	12	5	15	5	4	4	3	0	6	NaN	13	23	8	18	2	2	3	2	5	6	13	NaN	12	4	18	1	2	8	1	1	12	23	12	NaN	6	29	7	4	8	2	4	5	8	4	6
'K'	'Awake'	NaN	27	27	25	23	33	18	14	8	2	6	27	NaN	29	25	12	36	11	8	7	4	6	27	29	NaN	24	26	33	17	9	6	4	8	25	25	24	NaN	13	24	7	8	1	2	7	23	12	26	13
'K'	'Awake'	NaN	11	36	24	11	35	13	13	14	5	6	11	NaN	39	28	17	23	17	21	12	5	5	36	39	NaN	39	25	42	22	22	18	3	14	24	28	39	NaN	21	29	16	24	8	2	8	11	17	25	21
'Ki'	'Ketamine'	NaN	65	44	53	27	67	59	54	1	4	2	65	NaN	42	79	27	71	40	48	7	0	0	44	42	NaN	33	24	49	36	35	4	7	0	53	79	33	NaN	15	46	42	41	2	2	2	27	27	24	15
'Ki'	'Ketamine'	NaN	44	39	58	35	44	65	42	1	3	0	44	NaN	44	70	32	42	49	31	0	3	1	39	44	NaN	27	26	38	40	24	0	3	0	58	70	27	NaN	26	43	53	33	1	3	1	35	32	26	26
'Ki'	'Ketamine'	NaN	106	99	34	56	56	72	23	0	6	0	106	NaN	107	28	60	74	77	26	0	5	0	99	107	NaN	25	44	52	62	25	2	5	0	34	28	25	NaN	13	12	17	10	0	1	0	56	60	44	13
'Ki'	'Ketamine'	NaN	75	58	46	38	83	85	46	0	7	0	75	NaN	54	39	27	53	60	28	0	3	0	58	54	NaN	31	21	37	49	25	0	7	0	46	39	31	NaN	17	20	33	23	0	3	0	38	27	21	17
'Ki'	'Ketamine'	NaN	86	74	66	53	71	35	76	5	7	0	86	NaN	89	63	34	53	27	57	0	5	0	74	89	NaN	54	37	51	24	59	2	7	0	66	63	54	NaN	55	52	30	75	2	1	0	53	34	37	55
'Ki'	'Ketamine'	NaN	86	55	50	67	92	54	51	2	3	0	86	NaN	53	60	63	81	56	55	2	2	0	55	53	NaN	42	42	55	32	34	4	2	0	50	60	42	NaN	48	45	43	42	2	0	0	67	63	42	48
'Ki'	'Ketamine'	NaN	91	54	41	79	71	90	36	2	3	0	91	NaN	52	59	67	69	93	30	2	0	0	54	52	NaN	27	27	43	52	28	4	0	0	41	59	27	NaN	30	29	42	21	5	0	0	79	67	27	30
'K'	'Ketamine'	NaN	48	35	101	73	68	56	22	12	5	7	48	NaN	25	68	71	64	25	40	13	7	10	35	25	NaN	45	37	30	13	18	4	2	5	101	68	45	NaN	97	109	61	40	16	2	10	73	71	37	97
'K'	'Ketamine'	NaN	92	34	66	62	87	17	29	9	0	0	92	NaN	38	88	51	99	29	49	6	0	0	34	38	NaN	37	34	57	7	24	2	0	0	66	88	37	NaN	47	84	14	49	13	0	0	62	51	34	47
'K'	'Ketamine'	NaN	99	30	68	59	76	23	29	8	6	0	99	NaN	30	48	42	61	31	32	2	6	0	30	30	NaN	16	17	25	19	19	4	3	2	68	48	16	NaN	29	46	12	19	3	4	0	59	42	17	29
'K'	'Ketamine'	NaN	62	49	47	44	69	34	36	2	2	1	62	NaN	40	39	48	89	25	24	2	2	4	49	40	NaN	28	32	42	23	22	0	2	0	47	39	28	NaN	23	41	34	27	0	2	2	44	48	32	23
'K'	'Ketamine'	NaN	32	49	17	19	86	185	5	0	0	3	32	NaN	22	23	29	47	55	14	0	0	0	49	22	NaN	15	13	46	65	8	4	0	0	17	23	15	NaN	10	23	35	14	0	0	0	19	29	13	10
'R'	'Ketamine'	NaN	67	41	52	10	50	50	45	1	2	2	67	NaN	73	96	30	53	81	73	0	2	4	41	73	NaN	58	19	39	40	38	0	2	0	52	96	58	NaN	18	35	45	48	0	0	4	10	30	19	18
'R'	'Ketamine'	NaN	76	42	65	32	87	73	75	2	2	0	76	NaN	43	68	31	67	54	44	6	4	2	42	43	NaN	35	18	36	40	22	6	2	2	65	68	35	NaN	18	67	64	39	0	4	2	32	31	18	18
'R'	'Ketamine'	NaN	46	25	32	22	34	57	30	4	2	1	46	NaN	52	35	32	72	53	32	2	0	5	25	52	NaN	19	21	48	30	17	2	0	5	32	35	19	NaN	30	39	40	26	1	2	3	22	32	21	30
'R'	'Ketamine'	NaN	59	32	40	42	51	82	49	0	3	0	59	NaN	31	46	39	60	77	50	0	2	0	32	31	NaN	25	19	39	44	29	0	0	0	40	46	25	NaN	56	51	73	63	0	2	0	42	39	19	56
'R'	'Ketamine'	NaN	42	46	40	34	21	38	43	0	2	0	42	NaN	70	79	42	44	57	68	0	2	0	46	70	NaN	63	35	42	44	54	0	2	0	40	79	63	NaN	47	41	59	65	0	0	0	34	42	35	47
'R'	'Ketamine'	NaN	119	33	80	93	68	32	64	17	13	5	119	NaN	49	80	69	52	26	52	15	12	1	33	49	NaN	28	35	28	18	35	5	0	4	80	80	28	NaN	54	51	18	52	8	18	3	93	69	35	54
'R'	'Ketamine'	NaN	55	43	43	10	55	66	41	0	0	0	55	NaN	76	68	33	84	86	44	0	0	0	43	76	NaN	41	25	52	57	30	0	0	0	43	68	41	NaN	21	46	56	29	0	0	0	10	33	25	21
'R'	'Ketamine'	NaN	68	86	45	33	78	77	50	0	0	0	68	NaN	71	48	31	74	58	51	0	0	0	86	71	NaN	47	34	77	82	45	0	0	0	45	48	47	NaN	14	37	26	29	0	0	0	33	31	34	14
'R'	'Ketamine'	NaN	70	51	27	31	71	81	46	0	2	0	70	NaN	53	43	33	69	63	46	0	0	0	51	53	NaN	16	23	61	50	13	0	0	0	27	43	16	NaN	10	29	25	18	0	0	0	31	33	23	10
'R'	'Ketamine'	NaN	79	46	48	38	93	68	56	1	0	1	79	NaN	64	48	43	64	43	34	0	0	2	46	64	NaN	32	44	55	24	21	2	0	4	48	48	32	NaN	27	45	28	28	1	0	2	38	43	44	27
'Ki'	'Moderate Sevoflurane'	NaN	29	2	79	17	22	24	33	0	0	0	29	NaN	5	82	18	19	17	40	0	0	0	2	5	NaN	7	0	3	2	5	0	0	0	79	82	7	NaN	41	51	45	102	0	0	0	17	18	0	41
'Ki'	'Moderate Sevoflurane'	NaN	54	2	68	27	22	24	16	0	0	0	54	NaN	10	115	20	54	46	16	0	0	0	2	10	NaN	8	0	4	3	2	0	0	0	68	115	8	NaN	44	58	48	50	0	0	0	27	20	0	44
'Ki'	'Moderate Sevoflurane'	NaN	55	16	60	13	27	13	19	2	0	0	55	NaN	36	88	20	48	33	49	2	0	0	16	36	NaN	36	11	7	11	15	0	0	0	60	88	36	NaN	24	47	24	49	2	0	0	13	20	11	24
'Ki'	'Moderate Sevoflurane'	NaN	67	30	78	31	24	41	35	0	0	0	67	NaN	47	104	22	29	31	49	0	0	0	30	47	NaN	46	15	18	21	22	0	0	0	78	104	46	NaN	26	41	49	41	0	0	0	31	22	15	26
'Ki'	'Moderate Sevoflurane'	NaN	75	10	80	30	32	28	12	0	0	0	75	NaN	14	100	40	52	21	16	0	0	0	10	14	NaN	13	11	13	7	5	0	0	0	80	100	13	NaN	37	57	26	26	0	0	0	30	40	11	37
'Ki'	'Moderate Sevoflurane'	NaN	63	44	70	28	18	52	43	0	0	0	63	NaN	61	133	38	30	91	72	0	0	0	44	61	NaN	83	35	11	53	49	0	0	0	70	133	83	NaN	39	29	82	72	0	0	0	28	38	35	39
'Ki'	'Moderate Sevoflurane'	NaN	75	30	88	40	52	31	25	0	0	0	75	NaN	59	112	56	60	35	23	0	0	0	30	59	NaN	46	35	27	19	14	0	0	0	88	112	46	NaN	61	60	35	28	0	0	0	40	56	35	61
'Ki'	'Moderate Sevoflurane'	NaN	99	37	67	34	42	58	30	0	0	2	99	NaN	54	98	65	57	65	61	0	0	0	37	54	NaN	35	22	33	17	22	0	0	2	67	98	35	NaN	34	32	33	34	0	0	2	34	65	22	34
'Ki'	'Moderate Sevoflurane'	NaN	98	50	105	50	64	73	76	18	11	3	98	NaN	51	96	36	58	59	47	16	7	0	50	51	NaN	65	28	32	28	31	3	6	3	105	96	65	NaN	47	59	61	55	10	5	0	50	36	28	47
'Ki'	'Moderate Sevoflurane'	NaN	81	33	60	42	34	46	38	3	11	0	81	NaN	61	118	60	79	44	73	5	13	0	33	61	NaN	39	25	33	27	26	3	4	2	60	118	39	NaN	43	72	42	50	6	10	2	42	60	25	43
'J'	'Moderate Sevoflurane'	NaN	48	22	37	19	42	29	18	0	2	0	48	NaN	25	48	26	79	33	22	0	2	0	22	25	NaN	33	11	27	14	9	0	2	0	37	48	33	NaN	28	49	32	24	0	1	0	19	26	11	28
'J'	'Moderate Sevoflurane'	NaN	10	13	8	11	5	11	9	0	3	0	10	NaN	19	18	19	10	11	15	0	4	0	13	19	NaN	10	16	7	11	10	0	4	0	8	18	10	NaN	13	8	10	13	0	3	0	11	19	16	13
'J'	'Moderate Sevoflurane'	NaN	45	44	90	33	69	21	51	2	4	4	45	NaN	39	70	11	41	25	26	2	2	4	44	39	NaN	81	42	61	23	27	0	1	0	90	70	81	NaN	58	119	35	64	2	1	2	33	11	42	58
'J'	'Moderate Sevoflurane'	NaN	50	46	57	27	36	24	28	1	0	4	50	NaN	59	75	45	39	32	36	2	0	6	46	59	NaN	52	43	44	31	45	2	0	3	57	75	52	NaN	53	51	35	38	1	0	5	27	45	43	53
'J'	'Moderate Sevoflurane'	NaN	59	35	64	27	54	31	52	1	0	0	59	NaN	51	80	49	77	43	88	0	4	0	35	51	NaN	53	28	51	26	44	0	2	0	64	80	53	NaN	42	71	32	72	2	2	0	27	49	28	42
'R'	'Moderate Sevoflurane'	NaN	57	9	101	37	50	31	28	0	0	0	57	NaN	14	68	43	32	33	28	0	0	0	9	14	NaN	11	0	0	2	1	0	0	0	101	68	11	NaN	84	95	79	33	0	2	4	37	43	0	84
'R'	'Moderate Sevoflurane'	NaN	69	40	79	36	45	28	22	0	0	3	69	NaN	41	93	76	43	51	55	0	0	3	40	41	NaN	33	24	23	15	4	0	0	3	79	93	33	NaN	62	73	89	33	0	0	3	36	76	24	62
'R'	'Moderate Sevoflurane'	NaN	81	36	106	44	73	32	30	0	0	3	81	NaN	26	59	53	52	28	25	0	0	4	36	26	NaN	31	20	31	12	6	0	0	2	106	59	31	NaN	63	46	21	11	0	0	5	44	53	20	63
'R'	'Moderate Sevoflurane'	NaN	82	38	67	46	60	51	25	0	0	0	82	NaN	38	51	41	49	22	23	0	0	0	38	38	NaN	31	34	35	8	19	0	0	0	67	51	31	NaN	50	51	21	22	0	0	0	46	41	34	50
'R'	'Moderate Sevoflurane'	NaN	89	32	55	56	83	53	19	0	2	0	89	NaN	34	57	46	58	60	13	0	2	0	32	34	NaN	13	20	15	20	6	0	0	0	55	57	13	NaN	52	41	47	9	0	2	0	56	46	20	52
'R'	'Moderate Sevoflurane'	NaN	160	60	99	67	81	91	27	0	2	0	160	NaN	42	83	51	59	65	25	0	2	0	60	42	NaN	39	14	14	28	12	0	0	0	99	83	39	NaN	48	36	46	23	0	2	0	67	51	14	48
'R'	'Moderate Sevoflurane'	NaN	116	48	104	62	69	75	32	0	0	0	116	NaN	27	98	56	49	53	21	0	0	0	48	27	NaN	33	27	33	39	12	0	0	0	104	98	33	NaN	41	49	71	24	0	0	0	62	56	27	41
'R'	'Moderate Sevoflurane'	NaN	136	79	87	61	84	50	57	0	0	0	136	NaN	76	86	60	64	44	42	0	0	0	79	76	NaN	46	36	55	21	47	0	0	0	87	86	46	NaN	42	56	25	32	0	0	0	61	60	36	42
'Ki'	'Deep Sevoflurane'	NaN	43	3	54	15	24	23	34	2	0	0	43	NaN	4	69	23	41	18	25	2	0	0	3	4	NaN	7	2	8	8	3	0	0	0	54	69	7	NaN	21	69	31	56	0	0	0	15	23	2	21
'Ki'	'Deep Sevoflurane'	NaN	43	33	61	18	35	47	52	2	0	0	43	NaN	62	76	17	64	45	62	2	0	0	33	62	NaN	55	17	52	27	68	2	0	0	61	76	55	NaN	21	56	51	78	4	0	0	18	17	17	21
'Ki'	'Deep Sevoflurane'	NaN	28	10	67	4	33	2	13	0	0	0	28	NaN	0	49	7	31	3	11	0	0	0	10	0	NaN	4	0	3	6	4	0	0	0	67	49	4	NaN	14	54	4	29	0	0	0	4	7	0	14
'Ki'	'Deep Sevoflurane'	NaN	93	21	59	12	42	25	38	3	2	2	93	NaN	26	98	28	36	26	50	0	2	2	21	26	NaN	22	12	19	8	4	0	0	0	59	98	22	NaN	32	41	27	31	0	0	2	12	28	12	32
'Ki'	'Deep Sevoflurane'	NaN	40	24	44	16	20	10	42	0	0	0	40	NaN	21	70	27	31	11	48	0	0	0	24	21	NaN	36	15	20	9	16	0	0	0	44	70	36	NaN	38	39	21	54	0	0	0	16	27	15	38
'Ki'	'Deep Sevoflurane'	NaN	39	9	44	23	38	7	20	0	0	0	39	NaN	7	115	36	57	10	18	0	0	0	9	7	NaN	9	4	6	2	3	0	0	0	44	115	9	NaN	53	74	9	22	0	0	0	23	36	4	53
'Ki'	'Deep Sevoflurane'	NaN	41	0	64	45	32	8	14	0	0	0	41	NaN	4	111	48	56	14	28	0	0	0	0	4	NaN	4	4	4	4	0	0	0	0	64	111	4	NaN	72	86	18	37	0	0	0	45	48	4	72
'Ki'	'Deep Sevoflurane'	NaN	37	0	96	15	24	4	18	0	0	0	37	NaN	0	85	6	29	0	24	0	0	0	0	0	NaN	0	0	0	0	0	0	0	0	96	85	0	NaN	24	71	4	45	0	0	0	15	6	0	24
'J'	'Deep Sevoflurane'	NaN	68	49	74	45	44	42	50	3	7	1	68	NaN	54	89	48	39	38	62	6	4	3	49	54	NaN	67	49	41	29	39	5	4	2	74	89	67	NaN	74	61	50	63	7	7	4	45	48	49	74
'J'	'Deep Sevoflurane'	NaN	68	63	96	30	57	41	42	4	0	2	68	NaN	34	72	56	69	54	47	2	0	3	63	34	NaN	48	19	37	28	20	0	0	2	96	72	48	NaN	38	66	49	48	3	3	3	30	56	19	38
'R'	'Deep Sevoflurane'	NaN	32	7	20	19	24	10	9	0	0	2	32	NaN	22	104	77	102	50	46	0	2	2	7	22	NaN	21	21	18	11	7	0	0	0	20	104	21	NaN	64	80	44	47	0	2	2	19	77	21	64
'R'	'Deep Sevoflurane'	NaN	21	4	21	13	18	15	8	0	0	0	21	NaN	16	88	51	68	34	24	0	0	2	4	16	NaN	11	6	13	7	7	0	0	0	21	88	11	NaN	81	83	41	32	0	2	2	13	51	6	81
'R'	'Deep Sevoflurane'	NaN	83	59	111	41	35	51	49	0	0	0	83	NaN	67	78	25	37	33	47	0	0	2	59	67	NaN	51	20	35	17	35	0	0	2	111	78	51	NaN	40	50	45	41	0	0	2	41	25	20	40
'R'	'Deep Sevoflurane'	NaN	35	3	25	20	36	6	18	0	4	5	35	NaN	7	38	23	53	4	18	0	4	5	3	7	NaN	6	1	7	0	4	0	0	0	25	38	6	NaN	20	44	8	17	0	4	2	20	23	1	20
'R'	'Deep Sevoflurane'	NaN	53	43	47	51	66	19	36	12	12	10	53	NaN	44	54	45	38	9	43	16	7	2	43	44	NaN	52	31	48	22	29	6	2	9	47	54	52	NaN	42	55	20	54	12	9	11	51	45	31	42
'R'	'Deep Sevoflurane'	NaN	68	46	81	59	103	48	34	8	2	9	68	NaN	53	91	61	66	31	47	11	3	7	46	53	NaN	57	38	50	26	41	8	0	3	81	91	57	NaN	50	73	29	50	7	5	6	59	61	38	50
'R'	'Deep Sevoflurane'	NaN	109	39	92	89	97	81	28	0	2	0	109	NaN	31	83	64	81	61	37	0	0	0	39	31	NaN	23	24	40	32	11	0	1	0	92	83	23	NaN	50	61	57	29	0	0	0	89	64	24	50
'R'	'Deep Sevoflurane'	NaN	106	39	64	41	56	66	52	0	2	2	106	NaN	46	82	42	66	59	52	0	0	1	39	46	NaN	46	30	31	44	33	0	2	2	64	82	46	NaN	46	61	59	51	0	0	5	41	42	30	46
'R'	'Deep Sevoflurane'	NaN	97	35	91	61	43	79	35	0	0	0	97	NaN	52	88	73	38	77	34	0	0	0	35	52	NaN	42	36	19	32	23	0	0	0	91	88	42	NaN	57	26	78	44	0	0	0	61	73	36	57
'R'	'Deep Sevoflurane'	NaN	161	31	111	38	49	78	42	0	0	0	161	NaN	34	102	47	56	66	34	0	0	0	31	34	NaN	24	22	10	25	10	0	0	0	111	102	24	NaN	47	49	59	13	0	0	0	38	47	22	47
'J'	Moderate Propofol'	NaN	68	66	76	28	47	64	20	0	0	0	68	NaN	65	81	37	53	55	26	0	0	0	66	65	NaN	58	21	29	51	15	0	0	0	76	81	58	NaN	31	34	61	29	0	0	0	28	37	21	31
'K'	Moderate Propofol'	NaN	48	23	59	51	49	36	8	2	1	5	48	NaN	45	58	62	54	48	12	5	2	4	23	45	NaN	46	44	28	28	12	1	4	3	59	58	46	NaN	58	54	51	15	1	2	3	51	62	44	58
'K'	Moderate Propofol'	NaN	104	58	48	54	81	93	33	6	6	2	104	NaN	57	46	59	71	72	20	6	8	0	58	57	NaN	25	40	41	39	15	1	1	0	48	46	25	NaN	42	43	44	13	2	6	1	54	59	40	42
'K'	Moderate Propofol'	NaN	85	46	80	31	72	62	46	0	2	5	85	NaN	43	56	21	57	50	32	0	2	2	46	43	NaN	33	16	31	20	16	0	2	3	80	56	33	NaN	25	60	59	17	0	0	5	31	21	16	25
'K'	Moderate Propofol'	NaN	70	38	101	46	72	59	31	0	0	0	70	NaN	19	48	26	52	28	13	0	0	0	38	19	NaN	27	21	31	14	15	0	0	0	101	48	27	NaN	37	59	36	40	0	0	0	46	26	21	37
'K'	Moderate Propofol'	NaN	106	68	87	57	75	49	22	0	0	0	106	NaN	65	73	31	39	62	24	0	0	0	68	65	NaN	46	27	35	30	16	0	0	0	87	73	46	NaN	29	45	41	20	0	0	0	57	31	27	29
'K'	Moderate Propofol'	NaN	75	54	63	34	76	67	34	0	0	0	75	NaN	45	58	25	64	52	30	0	0	0	54	45	NaN	37	14	41	24	12	0	0	0	63	58	37	NaN	22	57	52	20	0	0	0	34	25	14	22
'K'	Moderate Propofol'	NaN	87	47	50	73	84	67	29	0	0	2	87	NaN	32	39	55	65	51	18	0	0	1	47	32	NaN	16	28	49	25	8	0	0	1	50	39	16	NaN	28	34	28	10	0	0	0	73	55	28	28
'R'	Moderate Propofol'	NaN	63	29	53	47	62	54	26	0	1	0	63	NaN	44	49	48	64	31	23	0	3	0	29	44	NaN	25	30	29	22	14	0	3	0	53	49	25	NaN	36	45	50	22	2	2	0	47	48	30	36
'R'	Moderate Propofol'	NaN	86	39	55	39	71	57	15	0	5	0	86	NaN	53	84	55	101	77	22	0	5	0	39	53	NaN	31	30	44	36	13	0	0	0	55	84	31	NaN	24	67	61	17	0	4	0	39	55	30	24
'R'	Moderate Propofol'	NaN	70	20	54	33	100	32	9	2	0	0	70	NaN	51	73	44	119	26	9	2	0	5	20	51	NaN	46	26	57	24	7	0	0	5	54	73	46	NaN	29	108	55	11	0	0	3	33	44	26	29
'R'	Moderate Propofol'	NaN	81	39	57	38	82	28	29	2	4	5	81	NaN	37	53	54	103	30	32	2	2	2	39	37	NaN	31	29	39	23	25	0	2	3	57	53	31	NaN	38	49	24	21	0	0	1	38	54	29	38
'R'	Moderate Propofol'	NaN	62	21	49	41	82	41	22	0	0	0	62	NaN	35	50	68	107	51	38	0	0	0	21	35	NaN	21	26	35	14	16	0	0	0	49	50	21	NaN	35	83	46	22	0	0	0	41	68	26	35
'R'	Moderate Propofol'	NaN	80	22	78	40	114	91	10	0	3	0	80	NaN	11	40	26	75	54	8	0	4	0	22	11	NaN	9	1	14	11	0	0	0	0	78	40	9	NaN	21	66	63	10	0	3	0	40	26	1	21
'R'	Moderate Propofol'	NaN	49	19	90	37	100	67	23	0	0	0	49	NaN	18	54	42	76	47	15	0	0	0	19	18	NaN	17	12	22	12	5	0	0	0	90	54	17	NaN	40	87	55	20	0	0	0	37	42	12	40
'R'	Moderate Propofol'	NaN	58	69	60	49	93	73	35	0	0	0	58	NaN	74	59	35	77	48	19	0	0	0	69	74	NaN	59	47	81	64	27	0	0	0	60	59	59	NaN	30	60	54	18	0	0	0	49	35	47	30
'R'	Moderate Propofol'	NaN	60	55	38	73	149	72	37	3	7	0	60	NaN	31	35	35	69	33	26	0	4	0	55	31	NaN	9	36	56	23	18	2	7	0	38	35	9	NaN	18	30	29	15	0	2	0	73	35	36	18
'R'	Moderate Propofol'	NaN	75	26	45	37	57	52	14	5	0	2	75	NaN	41	33	47	65	52	17	0	2	0	26	41	NaN	18	32	34	21	4	5	0	2	45	33	18	NaN	30	45	49	17	6	2	0	37	47	32	30
'R'	Moderate Propofol'	NaN	107	24	95	26	80	55	47	0	0	0	107	NaN	49	109	53	113	64	59	0	0	0	24	49	NaN	22	20	47	24	7	0	0	0	95	109	22	NaN	41	70	46	52	0	0	0	26	53	20	41
'R'	Moderate Propofol'	NaN	120	18	63	23	141	91	16	0	0	0	120	NaN	21	39	21	96	68	8	0	0	0	18	21	NaN	5	4	17	19	4	0	0	0	63	39	5	NaN	8	51	35	5	0	0	0	23	21	4	8
'J'	'Deep Propofol'	NaN	83	76	75	42	41	68	43	0	0	0	83	NaN	68	68	46	41	68	47	2	0	0	76	68	NaN	49	31	39	52	43	0	2	0	75	68	49	NaN	32	43	60	50	2	0	0	42	46	31	32
'J'	'Deep Propofol'	NaN	66	47	89	33	28	37	38	2	0	0	66	NaN	48	67	36	39	43	50	0	2	0	47	48	NaN	47	26	21	32	25	2	0	0	89	67	47	NaN	39	39	48	45	0	2	0	33	36	26	39
'J'	'Deep Propofol'	NaN	68	34	52	16	44	31	27	0	0	0	68	NaN	35	71	20	85	46	43	4	0	2	34	35	NaN	23	10	25	15	18	2	0	2	52	71	23	NaN	11	55	27	24	3	0	1	16	20	10	11
'J'	'Deep Propofol'	NaN	64	22	47	17	10	13	22	2	3	0	64	NaN	44	82	23	29	26	41	2	4	0	22	44	NaN	30	8	6	8	23	1	3	0	47	82	30	NaN	19	23	16	42	0	5	0	17	23	8	19
'J'	'Deep Propofol'	NaN	65	45	65	42	15	23	25	0	0	0	65	NaN	71	105	49	17	31	30	0	2	0	45	71	NaN	62	32	9	13	20	0	0	0	65	105	62	NaN	44	22	34	39	0	2	0	42	49	32	44
'J'	'Deep Propofol'	NaN	112	50	102	40	81	43	20	0	0	0	112	NaN	68	143	48	121	54	36	0	2	0	50	68	NaN	56	28	40	20	14	0	0	0	102	143	56	NaN	37	75	50	23	0	2	0	40	48	28	37
'K'	'Deep Propofol'	NaN	80	51	70	43	52	55	30	4	4	0	80	NaN	46	87	50	52	51	24	8	7	0	51	46	NaN	47	23	35	37	16	7	4	0	70	87	47	NaN	43	49	61	40	11	8	0	43	50	23	43
'K'	'Deep Propofol'	NaN	78	52	93	41	64	48	47	0	12	0	78	NaN	55	76	48	53	36	35	0	23	2	52	55	NaN	46	38	35	28	27	0	14	0	93	76	46	NaN	53	46	45	51	0	14	0	41	48	38	53
'K'	'Deep Propofol'	NaN	61	42	68	54	48	73	46	0	0	2	61	NaN	53	53	62	45	54	28	0	0	2	42	53	NaN	39	42	39	38	25	0	0	4	68	53	39	NaN	52	42	55	36	0	0	2	54	62	42	52
'K'	'Deep Propofol'	NaN	50	42	72	63	25	28	28	1	0	0	50	NaN	40	82	60	27	12	25	0	0	0	42	40	NaN	47	34	18	11	22	2	2	0	72	82	47	NaN	76	36	28	44	2	2	0	63	60	34	76
'K'	'Deep Propofol'	NaN	49	24	103	32	62	19	39	3	2	0	49	NaN	14	76	17	59	29	44	0	2	0	24	14	NaN	17	14	14	11	15	0	0	0	103	76	17	NaN	43	79	31	49	2	2	0	32	17	14	43
'K'	'Deep Propofol'	NaN	67	39	100	28	78	51	24	0	0	0	67	NaN	27	58	21	35	30	12	0	0	0	39	27	NaN	27	15	20	9	8	0	0	0	100	58	27	NaN	28	66	53	28	0	0	0	28	21	15	28
'K'	'Deep Propofol'	NaN	76	54	67	38	77	38	16	2	4	2	76	NaN	43	38	32	51	22	14	2	0	3	54	43	NaN	35	19	39	13	9	2	2	2	67	38	35	NaN	23	56	33	13	2	4	3	38	32	19	23
'K'	'Deep Propofol'	NaN	54	52	65	30	49	86	54	0	5	0	54	NaN	55	38	36	19	45	23	0	2	0	52	55	NaN	49	30	19	33	22	0	3	0	65	38	49	NaN	26	30	55	39	0	5	0	30	36	30	26
'K'	'Deep Propofol'	NaN	58	27	63	29	33	21	54	0	0	6	58	NaN	22	80	43	51	30	53	5	0	7	27	22	NaN	37	31	23	12	27	0	0	0	63	80	37	NaN	47	47	29	82	2	0	8	29	43	31	47
'R'	'Deep Propofol'	NaN	64	25	57	43	59	33	16	0	0	2	64	NaN	33	93	56	89	65	32	0	0	5	25	33	NaN	29	23	31	27	15	0	0	2	57	93	29	NaN	51	90	65	31	0	0	3	43	56	23	51
'R'	'Deep Propofol'	NaN	66	43	41	51	80	60	38	0	0	0	66	NaN	33	64	65	83	56	45	1	2	0	43	33	NaN	29	26	43	21	20	0	0	0	41	64	29	NaN	47	54	38	40	0	4	0	51	65	26	47
'R'	'Deep Propofol'	NaN	67	38	75	26	51	46	42	0	3	0	67	NaN	37	55	22	46	34	26	0	3	0	38	37	NaN	25	11	22	20	13	0	2	0	75	55	25	NaN	17	51	52	37	0	1	0	26	22	11	17
'R'	'Deep Propofol'	NaN	72	36	47	30	53	41	32	2	5	0	72	NaN	46	54	41	65	49	48	1	5	0	36	46	NaN	30	16	23	12	26	2	5	0	47	54	30	NaN	32	39	44	31	2	4	2	30	41	16	32
'R'	'Deep Propofol'	NaN	47	32	57	42	45	33	74	3	0	4	47	NaN	31	57	37	45	28	63	5	0	6	32	31	NaN	29	23	31	23	35	4	0	6	57	57	29	NaN	36	65	30	83	7	0	4	42	37	23	36
'R'	'Deep Propofol'	NaN	53	29	59	32	40	20	39	5	2	2	53	NaN	47	69	47	87	44	68	5	6	3	29	47	NaN	30	21	22	16	31	5	5	2	59	69	30	NaN	29	46	32	56	5	2	2	32	47	21	29
'R'	'Deep Propofol'	NaN	76	17	68	36	53	45	25	0	2	12	76	NaN	29	88	41	60	50	23	0	2	5	17	29	NaN	17	10	19	24	14	0	0	2	68	88	17	NaN	38	80	59	20	0	0	5	36	41	10	38
'R'	'Deep Propofol'	NaN	112	28	87	42	122	61	42	0	1	0	112	NaN	31	97	42	155	78	46	0	0	0	28	31	NaN	21	13	34	8	11	0	0	0	87	97	21	NaN	23	95	39	48	0	0	0	42	42	13	23
'R'	'Deep Propofol'	NaN	81	24	68	23	50	65	36	0	0	0	81	NaN	42	82	42	51	80	48	0	0	0	24	42	NaN	31	21	12	26	20	0	0	0	68	82	31	NaN	34	44	82	54	0	0	0	23	42	21	34
'R'	'Deep Propofol'	NaN	2	2	2	2	2	2	0	0	0	0	2	NaN	4	2	4	6	2	0	0	0	0	2	4	NaN	2	4	6	2	0	0	0	0	2	2	2	NaN	2	2	2	0	0	0	0	2	4	4	2
'R'	'Deep Propofol'	NaN	27	15	30	11	23	20	25	3	0	1	27	NaN	17	29	20	45	6	25	3	0	2	15	17	NaN	21	10	19	2	16	3	0	2	30	29	21	NaN	20	35	13	30	3	0	1	11	20	10	20
'R'	'Deep Propofol'	NaN	71	28	72	32	65	32	46	0	0	0	71	NaN	48	86	38	61	33	43	0	0	0	28	48	NaN	35	15	24	11	29	0	0	0	72	86	35	NaN	41	61	38	70	0	0	0	32	38	15	41
[]
[truncated: 73 more columns]

## Sheet: Figure 5b
		Positive Cluster Pairs
Monkey	Condition	'1 1'	'2 1'	'3 1'	'4 1'	'5 1'	'6 1'	'7 1'	'8 1'	'9 1'	'10 1'	'11 1'	'1 2'	'2 2'	'3 2'	'4 2'	'5 2'	'6 2'	'7 2'	'8 2'	'9 2'	'10 2'	'11 2'	'1 3'	'2 3'	'3 3'	'4 3'	'5 3'	'6 3'	'7 3'	'8 3'	'9 3'	'10 3'	'11 3'	'1 4'	'2 4'	'3 4'	'4 4'	'5 4'	'6 4'	'7 4'	'8 4'	'9 4'	'10 4'	'11 4'	'1 5'	'2 5'	'3 5'	'4 5'
'J'	'Awake'	142	14	1	37	14	16	57	18	0	0	1	14	188	6	8	5	39	5	17	0	0	0	1	6	58	0	16	9	3	4	0	0	2	37	8	0	106	11	18	24	4	0	0	1	14	5	16	11
'J'	'Awake'	119	34	7	16	4	9	9	9	1	1	0	34	156	13	7	15	39	7	15	0	2	0	7	13	73	5	14	8	17	7	0	1	0	16	7	5	88	5	26	13	0	1	6	2	4	15	14	5
'J'	'Awake'	114	15	14	21	0	6	26	5	1	4	4	15	118	19	5	13	19	4	23	0	0	0	14	19	79	13	24	7	10	3	0	0	0	21	5	13	66	4	6	13	0	0	5	4	0	13	24	4
'J'	'Awake'	18	4	4	0	3	1	0	5	1	2	5	4	41	3	3	9	2	2	1	2	4	3	4	3	28	0	3	0	0	0	1	2	2	0	3	0	18	2	0	2	2	1	1	0	3	9	3	2
'J'	'Awake'	30	6	4	3	6	0	3	0	0	1	0	6	57	2	8	14	1	4	4	0	1	0	4	2	28	3	6	0	2	1	0	2	0	3	8	3	39	6	5	5	0	0	3	0	6	14	6	6
'J'	'Awake'	39	17	3	9	7	1	2	0	0	1	0	17	93	4	8	17	10	10	9	2	0	0	3	4	42	0	2	12	0	0	0	1	4	9	8	0	23	2	0	0	1	2	1	0	7	17	2	2
'J'	'Awake'	31	9	5	4	4	1	1	3	0	0	0	9	50	2	4	10	7	2	4	2	3	0	5	2	32	5	6	2	3	4	0	0	0	4	4	5	28	6	2	0	0	1	3	0	4	10	6	6
'J'	'Awake'	15	1	3	2	1	1	3	2	1	2	4	1	46	1	4	12	0	7	0	0	5	0	3	1	15	0	1	4	0	1	4	0	3	2	4	0	17	4	0	2	2	0	5	1	1	12	1	4
'J'	'Awake'	27	3	4	5	9	3	0	2	0	0	0	3	29	10	2	4	4	1	2	2	1	0	4	10	21	2	1	6	2	2	0	2	2	5	2	2	24	6	4	1	2	2	2	0	9	4	1	6
'J'	'Awake'	47	4	4	11	2	6	4	0	2	2	5	4	28	6	3	2	5	1	4	2	3	4	4	6	20	2	0	5	3	0	2	8	4	11	3	2	22	2	6	3	0	0	2	3	2	2	0	2
'J'	'Awake'	163	22	12	24	1	8	52	12	5	6	0	22	156	48	1	8	31	0	12	0	1	0	12	48	108	6	13	26	5	5	0	0	0	24	1	6	95	5	20	54	4	1	7	0	1	8	13	5
'J'	'Awake'	76	4	8	15	5	1	16	7	1	1	2	4	97	4	2	5	8	3	17	5	4	1	8	4	44	7	9	9	5	2	0	3	4	15	2	7	49	0	5	8	0	1	2	0	5	5	9	0
'J'	'Awake'	69	10	2	9	1	0	12	5	1	2	2	10	65	3	0	9	0	3	15	4	3	3	2	3	30	4	4	4	3	0	1	0	2	9	0	4	41	7	4	12	2	1	0	0	1	9	4	7
'J'	'Awake'	24	1	9	6	3	2	4	1	3	6	0	1	40	10	2	12	8	8	8	4	6	1	9	10	42	3	10	8	3	3	4	7	4	6	2	3	27	4	0	9	1	2	7	3	3	12	10	4
'J'	'Awake'	40	1	16	8	1	5	1	0	0	2	1	1	105	2	3	57	0	21	12	0	0	1	16	2	54	5	9	9	3	0	0	4	0	8	3	5	37	5	4	4	2	0	2	1	1	57	9	5
'J'	'Awake'	49	3	6	1	2	26	3	2	2	0	0	3	109	5	5	71	5	14	3	1	0	0	6	5	21	0	7	8	2	1	2	2	0	1	5	0	32	13	0	5	0	5	0	0	2	71	7	13
'J'	'Awake'	52	0	5	0	5	24	0	0	1	2	0	0	116	3	3	84	5	15	2	0	0	0	5	3	24	3	14	3	0	0	0	0	0	0	3	3	30	14	2	7	0	0	0	0	5	84	14	14
'J'	'Awake'	67	3	1	6	3	0	13	2	0	7	0	3	63	17	3	3	10	9	8	0	0	1	1	17	64	8	5	12	11	8	0	0	2	6	3	8	40	1	8	22	0	0	1	1	3	3	5	1
'A'	'Awake'	98	5	0	11	3	2	3	0	3	4	0	5	90	7	3	12	6	7	11	2	1	1	0	7	40	2	2	14	6	0	1	2	0	11	3	2	51	3	3	3	0	4	3	0	3	12	2	3
'A'	'Awake'	97	2	9	1	13	10	0	3	3	1	0	2	57	11	0	4	5	2	6	0	1	0	9	11	61	2	4	17	4	0	2	3	1	1	0	2	27	2	8	8	1	0	0	2	13	4	4	2
'A'	'Awake'	58	0	5	3	9	3	4	2	2	0	0	0	28	4	0	2	5	4	0	0	0	2	5	4	24	2	4	7	4	0	0	0	2	3	0	2	23	6	2	3	2	0	0	1	9	2	4	6
'A'	'Awake'	39	1	0	4	10	1	2	0	0	0	0	1	40	3	0	6	0	3	5	1	2	4	0	3	21	4	1	12	3	1	2	0	4	4	0	4	21	3	11	3	0	0	0	2	10	6	1	3
'K'	'Awake'	45	10	9	2	0	8	2	5	0	2	0	10	48	5	2	0	13	4	10	3	1	1	9	5	80	2	1	25	1	3	2	11	0	2	2	2	28	2	1	7	2	3	0	0	0	0	1	2
'K'	'Awake'	68	5	11	10	6	2	0	0	7	7	6	5	61	9	4	0	14	2	6	12	1	4	11	9	73	2	4	11	3	3	12	5	3	10	4	2	50	4	6	2	0	7	3	4	6	0	4	4
'K'	'Awake'	64	12	1	10	4	6	8	0	3	3	3	12	57	7	9	0	16	8	3	7	3	0	1	7	88	2	14	23	3	0	5	3	2	10	9	2	38	4	5	5	2	3	3	1	4	0	14	4
'K'	'Awake'	130	12	11	6	6	30	6	1	0	0	0	12	83	6	6	0	22	5	2	2	1	4	11	6	84	1	3	38	5	3	4	2	2	6	6	1	34	3	3	8	0	0	3	0	6	0	3	3
'K'	'Awake'	78	21	1	0	6	11	2	0	0	0	0	21	55	1	3	4	15	5	1	0	0	0	1	1	38	1	0	9	0	2	2	0	0	0	3	1	30	3	9	6	2	1	0	0	6	4	0	3
'K'	'Awake'	63	15	6	6	1	12	3	2	4	0	0	15	83	2	7	1	21	0	5	7	4	0	6	2	37	4	2	18	6	2	5	2	2	6	7	4	47	1	6	8	0	4	2	1	1	1	2	1
'K'	'Awake'	50	4	4	5	3	4	2	4	2	0	0	4	41	2	4	5	8	2	2	3	2	5	4	2	33	7	1	13	0	0	1	0	0	5	4	7	75	4	11	6	0	3	0	0	3	5	1	4
'K'	'Awake'	93	12	16	19	12	15	7	3	3	1	3	12	85	2	7	7	9	5	8	5	2	4	16	2	94	10	13	28	6	2	1	4	4	19	7	10	48	2	9	6	0	1	2	3	12	7	13	2
'K'	'Awake'	92	5	4	24	5	3	4	8	3	2	2	5	81	12	4	5	13	10	17	4	4	3	4	12	118	4	12	37	11	8	11	1	7	24	4	4	99	8	5	9	0	4	1	4	5	5	12	8
'Ki'	'Ketamine'	183	18	24	24	0	19	25	19	1	2	0	18	166	13	8	13	45	26	17	4	0	0	24	13	111	19	7	12	12	16	3	5	0	24	8	19	138	10	12	19	23	0	0	0	0	13	7	10
'Ki'	'Ketamine'	183	23	19	21	18	13	13	8	1	0	0	23	159	26	3	3	27	16	19	0	3	0	19	26	95	13	4	11	12	11	0	0	0	21	3	13	137	15	16	42	16	0	3	1	18	3	4	15
'Ki'	'Ketamine'	225	80	27	8	11	16	10	4	0	6	0	80	224	16	4	5	25	32	9	0	4	0	27	16	193	11	22	21	40	13	0	1	0	8	4	11	59	9	4	12	3	0	0	0	11	5	22	9
'Ki'	'Ketamine'	210	36	25	17	11	20	33	11	0	7	0	36	196	2	14	13	24	33	18	0	2	0	25	2	113	11	18	27	13	2	0	0	0	17	14	11	96	3	10	26	12	0	0	0	11	13	18	3
'Ki'	'Ketamine'	218	44	46	8	24	19	9	11	3	2	0	44	185	33	8	20	17	14	12	0	5	0	46	33	157	35	9	15	3	32	0	2	0	8	8	35	150	20	22	19	49	0	0	0	24	20	9	20
'Ki'	'Ketamine'	200	30	23	24	33	28	23	15	2	3	0	30	178	19	1	45	34	38	23	0	2	0	23	19	101	25	12	39	10	7	4	0	0	24	1	25	99	6	23	27	32	0	0	0	33	45	12	6
'Ki'	'Ketamine'	215	35	24	21	14	27	41	12	0	3	0	35	229	24	3	28	49	23	15	2	0	0	24	24	129	17	2	22	16	16	0	0	0	21	3	17	77	8	13	34	13	0	0	0	14	28	2	8
'K'	'Ketamine'	145	16	26	63	25	32	0	9	7	2	3	16	105	22	2	12	36	9	40	6	5	4	26	22	54	1	2	11	0	14	0	0	5	63	2	1	200	70	77	13	6	14	0	0	25	12	2	70
'K'	'Ketamine'	196	14	13	48	28	32	4	3	4	0	0	14	185	14	7	18	72	6	47	1	0	0	13	14	85	16	2	49	0	4	0	0	0	48	7	16	160	21	50	14	0	2	0	0	28	18	2	21
'K'	'Ketamine'	237	15	21	56	23	34	2	1	4	2	0	15	146	18	7	8	42	10	31	0	4	0	21	18	54	4	6	22	0	10	1	3	0	56	7	4	103	11	26	4	3	1	0	0	23	8	6	11
'K'	'Ketamine'	174	10	16	18	16	12	13	12	2	0	1	10	140	29	5	7	80	9	22	0	0	0	16	29	83	10	6	23	9	9	0	2	0	18	5	10	117	16	21	27	1	0	2	2	16	7	6	16
'K'	'Ketamine'	226	7	47	11	3	9	9	2	0	0	3	7	77	5	1	1	24	29	13	0	0	0	47	5	77	13	9	9	2	0	4	0	0	11	1	13	52	6	22	7	0	0	0	0	3	1	9	6
'R'	'Ketamine'	124	19	33	28	3	6	17	16	0	0	2	19	239	25	8	8	29	27	33	0	2	2	33	25	136	24	9	11	16	12	0	0	0	28	8	24	147	10	22	27	21	0	0	2	3	8	9	10
'R'	'Ketamine'	193	30	24	18	10	34	16	18	2	0	0	30	133	2	11	15	41	15	33	6	2	0	24	2	78	9	12	22	31	6	0	0	2	18	11	9	140	13	14	21	12	0	4	2	10	15	12	13
'R'	'Ketamine'	110	26	15	13	11	20	10	5	1	0	1	26	132	7	3	12	56	16	5	0	0	0	15	7	77	12	10	1	19	11	0	0	5	13	3	12	98	9	14	29	4	0	2	3	11	12	10	9
'R'	'Ketamine'	137	23	22	19	17	17	30	14	0	3	0	23	143	3	6	11	29	21	40	0	2	0	22	3	70	10	16	17	30	11	0	0	0	19	6	10	117	27	48	25	1	0	0	0	17	11	16	27
'R'	'Ketamine'	112	12	42	18	19	4	12	10	0	0	0	12	124	6	5	4	31	7	48	0	2	0	42	6	123	30	25	6	29	17	0	0	0	18	5	30	124	37	27	38	7	0	0	0	19	4	25	37
'R'	'Ketamine'	240	8	33	58	25	23	3	20	10	13	5	8	213	16	1	19	22	3	50	6	4	0	33	16	84	20	21	12	0	11	0	0	4	58	1	20	160	30	39	13	0	2	13	1	25	19	21	30
'R'	'Ketamine'	136	20	30	19	1	24	30	9	0	0	0	20	196	12	14	3	67	33	19	0	0	0	30	12	133	4	17	20	37	16	0	0	0	19	14	4	119	13	20	16	6	0	0	0	1	3	17	13
'R'	'Ketamine'	181	26	49	21	29	22	20	21	0	0	0	26	141	32	1	9	28	37	41	0	0	0	49	32	191	12	15	39	54	11	0	0	0	21	1	12	84	6	31	6	5	0	0	0	29	9	15	6
'R'	'Ketamine'	164	41	24	6	10	24	36	10	0	0	0	41	174	8	8	5	50	39	20	0	0	0	24	8	130	10	2	3	17	9	0	0	0	6	8	10	81	3	11	17	12	0	0	0	10	5	2	3
'R'	'Ketamine'	215	29	24	24	31	13	14	7	1	0	1	29	151	7	2	10	35	36	19	0	0	2	24	7	112	24	22	5	4	11	2	0	2	24	2	24	101	16	20	17	7	0	0	0	31	10	22	16
'Ki'	'Moderate Sevoflurane'	112	8	1	17	5	14	11	10	0	0	0	8	116	1	70	12	4	6	31	0	0	0	1	1	15	6	0	0	2	2	0	0	0	17	70	6	349	35	2	29	81	0	0	0	5	12	0	35
'Ki'	'Moderate Sevoflurane'	89	8	0	14	4	17	6	5	0	0	0	8	156	8	92	20	5	27	13	0	0	0	0	8	10	7	0	2	0	0	0	0	0	14	92	7	270	43	0	42	29	0	0	0	4	20	0	43
'Ki'	'Moderate Sevoflurane'	93	8	8	19	8	15	9	6	0	0	0	8	174	19	58	16	9	6	25	2	0	0	8	19	73	19	0	2	7	2	0	0	0	19	58	19	175	21	0	22	35	0	0	0	8	16	0	21
'Ki'	'Moderate Sevoflurane'	131	6	14	41	18	17	26	14	0	0	0	6	189	19	31	10	9	10	22	0	0	0	14	19	76	26	7	5	13	11	0	0	0	41	31	26	190	26	3	45	32	0	0	0	18	10	7	26
'Ki'	'Moderate Sevoflurane'	142	9	7	42	10	18	16	10	0	0	0	9	225	8	64	29	10	9	11	0	0	0	7	8	29	5	5	5	5	0	0	0	0	42	64	5	191	32	12	15	18	0	0	0	10	29	5	32
'Ki'	'Moderate Sevoflurane'	107	14	16	42	22	7	37	8	0	0	0	14	228	35	29	7	9	19	49	0	0	0	16	35	123	46	2	6	12	4	0	0	0	42	29	46	201	24	5	62	30	0	0	0	22	7	2	24
'Ki'	'Moderate Sevoflurane'	162	7	12	52	25	13	21	11	0	0	0	7	220	39	27	16	29	9	17	0	0	0	12	39	93	14	0	24	6	5	0	0	0	52	27	14	193	47	13	34	15	0	0	0	25	16	0	47
'Ki'	'Moderate Sevoflurane'	155	6	21	30	15	13	23	13	0	0	2	6	256	27	41	13	33	34	44	0	0	0	21	27	74	20	9	8	8	2	0	0	2	30	41	20	156	32	16	23	9	0	0	0	15	13	9	32
'Ki'	'Moderate Sevoflurane'	193	37	26	65	20	33	11	38	6	6	3	37	147	15	22	20	17	54	47	5	7	0	26	15	92	23	11	20	6	10	0	3	3	65	22	23	182	41	31	16	0	7	0	0	20	20	11	41
'Ki'	'Moderate Sevoflurane'	118	28	33	35	24	16	14	12	1	2	0	28	258	26	21	9	20	18	65	5	11	0	33	26	88	31	17	23	3	12	1	2	0	35	21	31	147	31	65	18	1	0	2	0	24	9	17	31
'J'	'Moderate Sevoflurane'	74	38	19	22	13	31	14	11	0	1	0	38	136	12	27	18	68	19	19	0	2	0	19	12	38	31	7	11	8	7	0	2	0	22	27	31	99	17	29	24	20	0	1	0	13	18	7	17
'J'	'Moderate Sevoflurane'	16	9	12	7	11	4	7	8	0	0	0	9	32	11	12	14	6	11	12	0	0	0	12	11	27	10	15	5	9	9	0	0	0	7	12	10	51	10	6	9	9	0	0	0	11	14	15	10
'J'	'Moderate Sevoflurane'	148	16	30	24	24	43	14	5	2	0	4	16	144	9	18	5	31	17	16	0	0	2	30	9	127	74	4	11	2	13	0	1	0	24	18	74	215	2	6	10	53	0	1	0	24	5	4	2
'J'	'Moderate Sevoflurane'	115	8	35	33	24	19	13	9	0	0	4	8	160	27	11	33	27	19	20	2	0	3	35	27	127	45	14	13	12	18	2	0	2	33	11	45	122	8	10	17	26	1	0	0	24	33	14	8
'J'	'Moderate Sevoflurane'	138	9	17	33	20	24	25	17	1	0	0	9	181	32	26	13	54	26	64	0	0	0	17	32	101	49	5	25	14	17	0	0	0	33	26	49	146	14	33	23	20	0	2	0	20	13	5	14
'R'	'Moderate Sevoflurane'	137	42	9	92	31	14	23	14	0	0	0	42	100	10	56	41	9	33	26	0	0	0	9	10	14	10	0	0	0	1	0	0	0	92	56	10	296	81	55	74	26	0	1	0	31	41	0	81
'R'	'Moderate Sevoflurane'	129	66	40	76	36	9	24	16	0	0	0	66	158	41	82	74	11	40	53	0	0	0	40	41	45	29	24	2	8	4	0	0	0	76	82	29	212	58	43	84	31	0	0	0	36	74	24	58
'R'	'Moderate Sevoflurane'	183	76	34	101	37	0	23	19	0	0	0	76	141	26	58	51	0	24	23	0	0	0	34	26	40	28	19	1	8	4	0	0	0	101	58	28	144	62	3	19	7	0	0	0	37	51	19	62
'R'	'Moderate Sevoflurane'	213	47	28	57	39	4	38	19	0	0	0	47	113	26	35	34	9	3	21	0	0	0	28	26	51	20	17	13	4	13	0	0	0	57	35	20	102	46	5	16	21	0	0	0	39	34	17	46
'R'	'Moderate Sevoflurane'	166	41	21	46	33	6	40	16	0	0	0	41	176	20	16	29	13	29	11	0	0	0	21	20	62	5	2	7	14	2	0	0	0	46	16	5	114	46	3	36	9	0	0	0	33	29	2	46
'R'	'Moderate Sevoflurane'	297	36	35	81	50	5	73	25	0	1	0	36	221	26	14	20	16	22	18	0	0	0	35	26	76	13	4	6	21	1	0	0	0	81	14	13	134	45	8	33	15	0	0	0	50	20	4	45
'R'	'Moderate Sevoflurane'	233	16	20	71	37	9	63	19	0	0	0	16	192	18	11	28	21	20	16	0	0	0	20	18	73	10	4	15	26	3	0	0	0	71	11	10	165	31	29	37	13	0	0	0	37	28	4	31
'R'	'Moderate Sevoflurane'	213	45	50	53	31	11	32	34	0	0	0	45	225	51	4	18	35	7	21	0	0	0	50	51	131	8	10	22	13	8	0	0	0	53	4	8	142	25	37	18	18	0	0	0	31	18	10	25
'Ki'	'Deep Sevoflurane'	91	3	3	7	7	18	4	5	2	0	0	3	114	2	58	9	4	7	22	0	0	0	3	2	10	5	0	0	0	2	0	0	0	7	58	5	225	16	5	24	41	0	0	0	7	9	0	16
'Ki'	'Deep Sevoflurane'	107	14	18	32	8	13	0	16	2	0	0	14	149	29	18	8	39	34	45	2	0	0	18	29	116	43	10	32	13	25	0	0	0	32	18	43	141	7	27	29	28	2	0	0	8	8	10	7
'Ki'	'Deep Sevoflurane'	78	3	10	2	0	29	0	9	0	0	0	3	55	0	39	5	0	2	5	0	0	0	10	0	29	3	0	3	5	1	0	0	0	2	39	3	191	12	10	3	16	0	0	0	0	5	0	12
'Ki'	'Deep Sevoflurane'	128	3	14	19	3	29	2	20	0	2	2	3	175	10	51	9	11	24	32	0	2	0	14	10	34	15	5	13	0	0	0	0	0	19	51	15	181	7	8	10	20	0	0	0	3	9	5	7
'Ki'	'Deep Sevoflurane'	70	6	18	27	11	11	4	24	0	0	0	6	114	10	27	3	14	2	39	0	0	0	18	10	48	24	8	2	0	6	0	0	0	27	27	24	134	31	5	3	11	0	0	0	11	3	8	31
'Ki'	'Deep Sevoflurane'	52	3	3	2	3	36	5	6	0	0	0	3	134	7	110	34	6	1	17	0	0	0	3	7	9	8	4	0	0	3	0	0	0	2	110	8	161	52	1	0	17	0	0	0	3	34	4	52
'Ki'	'Deep Sevoflurane'	76	0	0	4	4	32	2	1	0	0	0	0	126	4	95	41	5	5	27	0	0	0	0	4	4	4	4	0	0	0	0	0	0	4	95	4	272	62	5	9	29	0	0	0	4	41	4	62
'Ki'	'Deep Sevoflurane'	121	2	0	7	1	22	0	7	0	0	0	2	114	0	67	6	1	0	18	0	0	0	0	0	0	0	0	0	0	0	0	0	0	7	67	0	331	21	6	2	22	0	0	0	1	6	0	21
'J'	'Deep Sevoflurane'	131	25	35	33	28	34	19	19	2	2	1	25	173	22	29	21	11	28	52	6	4	0	35	22	102	49	21	25	11	15	0	0	0	33	29	49	216	21	31	25	16	0	1	1	28	21	21	21
'J'	'Deep Sevoflurane'	182	39	51	71	13	28	22	18	2	0	0	39	175	15	27	38	40	16	30	2	0	3	51	15	99	41	8	20	9	10	0	0	0	71	27	41	165	4	40	29	28	0	1	0	13	38	8	4
'R'	'Deep Sevoflurane'	41	14	7	11	11	5	1	2	0	0	2	14	184	22	85	70	1	11	40	0	0	0	7	22	30	15	16	0	0	7	0	0	0	11	85	15	146	58	3	20	41	0	0	0	11	70	16	58
'R'	'Deep Sevoflurane'	32	3	4	3	2	15	12	0	0	0	0	3	152	12	79	48	2	14	23	0	0	0	4	12	19	5	6	5	4	3	0	0	0	3	79	5	144	78	6	22	25	0	0	0	2	48	6	78
'R'	'Deep Sevoflurane'	209	18	54	29	0	8	35	9	0	0	0	18	168	16	54	15	2	9	38	0	0	2	54	16	99	11	0	12	9	3	0	0	0	29	54	11	198	38	6	14	27	0	0	2	0	15	0	38
'R'	'Deep Sevoflurane'	52	15	3	17	9	21	2	13	0	1	0	15	73	0	36	19	5	4	16	0	0	0	3	0	7	0	0	7	0	2	0	0	0	17	36	0	57	20	4	4	13	0	0	0	9	19	0	20
'R'	'Deep Sevoflurane'	127	14	21	35	36	46	4	13	8	7	4	14	112	7	3	7	6	7	41	6	4	2	21	7	88	45	19	23	5	6	3	2	2	35	3	45	116	35	38	12	15	4	5	2	36	7	19	35
'R'	'Deep Sevoflurane'	183	28	27	44	41	78	5	13	7	0	7	28	159	4	13	19	26	13	43	3	0	2	27	4	86	52	25	17	0	3	0	0	3	44	13	52	168	34	39	8	2	3	5	6	41	19	25	34
'R'	'Deep Sevoflurane'	248	35	21	51	32	12	66	18	0	0	0	35	198	16	5	49	24	29	26	0	0	0	21	16	97	6	5	14	10	2	0	1	0	51	5	6	170	23	41	40	12	0	0	0	32	49	5	23
'R'	'Deep Sevoflurane'	176	13	7	40	16	26	28	19	0	0	0	13	219	31	12	20	16	19	40	0	0	1	7	31	96	27	17	13	27	6	0	2	0	40	12	27	172	20	38	47	13	0	0	2	16	20	17	20
'R'	'Deep Sevoflurane'	199	18	14	36	18	12	42	9	0	0	0	18	207	26	15	18	22	35	23	0	0	0	14	26	71	8	19	6	11	6	0	0	0	36	15	8	185	41	9	66	25	0	0	0	18	18	19	41
'R'	'Deep Sevoflurane'	240	27	9	88	11	11	59	16	0	0	0	27	266	19	32	31	19	21	25	0	0	0	9	19	54	7	5	5	14	0	0	0	0	88	32	7	212	22	9	31	11	0	0	0	11	31	5	22
'J'	Moderate Propofol'	195	43	51	52	14	22	33	14	0	0	0	43	163	55	54	2	50	35	24	0	0	0	51	55	117	49	3	24	32	10	0	0	0	52	54	49	142	3	29	59	17	0	0	0	14	2	3	3
'K'	Moderate Propofol'	122	15	12	36	12	30	22	6	0	1	3	15	123	24	7	15	27	8	10	2	2	4	12	24	79	18	22	12	11	4	0	4	3	36	7	18	169	34	38	40	4	1	0	2	12	15	22	34
'K'	Moderate Propofol'	219	85	15	20	7	49	6	8	2	4	0	85	164	6	19	6	37	28	14	2	8	0	15	6	94	8	27	19	22	5	1	1	0	20	19	8	85	21	20	36	7	0	0	0	7	6	27	21
'K'	Moderate Propofol'	250	22	22	45	6	34	42	29	0	0	0	22	163	34	11	0	39	7	20	0	2	2	22	34	82	12	5	25	4	7	0	2	3	45	11	12	150	13	50	48	13	0	0	0	6	0	5	13
'K'	Moderate Propofol'	243	23	16	46	20	13	34	15	0	0	0	23	125	14	18	7	33	11	10	0	0	0	16	14	81	13	5	18	2	8	0	0	0	46	18	13	176	14	36	30	21	0	0	0	20	7	5	14
'K'	Moderate Propofol'	246	39	47	62	6	32	39	12	0	0	0	39	176	51	9	8	19	12	15	0	0	0	47	51	119	25	4	26	9	7	0	0	0	62	9	25	137	9	35	34	10	0	0	0	6	8	4	9
'K'	Moderate Propofol'	216	35	43	37	12	17	43	20	0	0	0	35	184	37	15	9	39	23	18	0	0	0	43	37	95	10	9	23	6	9	0	0	0	37	15	10	131	5	41	46	13	0	0	0	12	9	9	5
'K'	Moderate Propofol'	208	71	13	41	8	47	23	7	0	0	1	71	164	3	9	1	52	18	9	0	0	0	13	3	89	5	13	7	11	8	0	0	1	41	9	5	101	10	16	22	3	0	0	0	8	1	13	10
'R'	Moderate Propofol'	153	35	11	21	30	8	14	12	0	0	0	35	156	6	19	15	24	19	15	0	2	0	11	6	87	15	5	28	9	7	0	1	0	21	19	15	127	28	31	44	5	2	2	0	30	15	5	28
'R'	Moderate Propofol'	129	37	7	28	28	19	29	9	0	5	0	37	179	31	55	10	73	45	9	0	2	0	7	31	81	22	5	42	13	2	0	0	0	28	55	22	114	15	51	49	11	0	2	0	28	10	5	15
'R'	Moderate Propofol'	170	21	14	34	26	43	17	9	2	0	0	21	172	50	60	9	107	20	8	0	0	0	14	50	71	36	7	53	16	3	0	0	0	34	60	36	153	15	94	52	8	0	0	0	26	9	7	15
'R'	Moderate Propofol'	158	41	19	43	18	26	11	10	2	0	2	41	190	19	11	12	74	10	28	0	0	0	19	19	71	10	16	23	5	7	0	2	0	43	11	10	105	23	34	21	5	0	0	0	18	12	16	23
'R'	Moderate Propofol'	138	30	13	39	16	23	27	9	0	0	0	30	195	26	27	17	80	40	31	0	0	0	13	26	61	8	8	23	7	3	0	0	0	39	27	8	147	23	45	42	1	0	0	0	16	17	8	23
'R'	Moderate Propofol'	231	58	18	67	30	31	72	10	0	3	0	58	136	9	28	11	49	38	7	0	4	0	18	9	34	9	1	14	7	0	0	0	0	67	28	9	126	13	34	55	6	0	1	0	30	11	1	13
'R'	Moderate Propofol'	181	16	6	65	25	27	28	12	0	0	0	16	153	14	27	19	51	32	14	0	0	0	6	14	39	7	0	17	11	3	0	0	0	65	27	7	170	35	30	34	10	0	0	0	25	19	0	35
'R'	Moderate Propofol'	223	23	30	53	45	19	66	35	0	0	0	23	130	71	35	1	71	24	0	0	0	0	30	71	114	42	6	79	29	2	0	0	0	53	35	42	107	29	47	47	14	0	0	0	45	1	6	29
'R'	Moderate Propofol'	246	29	14	25	70	18	47	37	3	4	0	29	119	27	26	9	65	25	19	0	4	0	14	27	73	4	2	52	6	3	0	3	0	25	26	4	59	6	26	27	13	0	2	0	70	9	2	6
'R'	Moderate Propofol'	162	47	15	35	18	24	27	5	0	0	2	47	204	29	23	13	38	34	13	0	0	0	15	29	63	18	10	25	15	2	0	0	2	35	23	18	113	7	35	45	8	0	0	0	18	13	10	7
'R'	Moderate Propofol'	193	27	12	67	22	21	27	22	0	0	0	27	252	41	38	2	74	26	55	0	0	0	12	41	77	9	2	37	12	3	0	0	0	67	38	9	187	29	35	42	14	0	0	0	22	2	2	29
'R'	Moderate Propofol'	277	64	9	46	14	17	60	12	0	0	0	64	184	10	8	5	50	44	8	0	0	0	9	10	41	0	0	5	8	0	0	0	0	46	8	0	86	8	25	24	3	0	0	0	14	5	0	8
'J'	'Deep Propofol'	152	14	72	18	8	7	11	31	0	0	0	14	159	18	36	18	16	27	31	2	0	0	72	18	130	25	13	10	6	18	0	2	0	18	36	25	151	21	27	42	8	1	0	0	8	18	13	21
'J'	'Deep Propofol'	136	38	42	28	7	8	12	26	2	0	0	38	145	31	32	1	12	4	43	0	0	0	42	31	75	23	11	13	19	14	2	0	0	28	32	23	227	28	19	26	5	0	0	0	7	1	11	28
'J'	'Deep Propofol'	111	18	25	32	12	29	27	20	0	0	0	18	159	32	52	2	70	21	30	2	0	0	25	32	43	20	8	22	10	6	2	0	0	32	52	20	103	7	52	23	6	1	0	0	12	2	8	7
'J'	'Deep Propofol'	109	22	18	14	8	3	6	7	0	3	0	22	159	31	43	2	7	3	37	2	2	0	18	31	64	11	4	4	0	21	0	3	0	14	43	11	162	8	12	9	23	0	2	0	8	2	4	8
'J'	'Deep Propofol'	105	36	38	31	10	5	10	19	0	0	0	36	202	64	88	4	15	17	21	0	2	0	38	64	96	53	5	9	8	9	0	0	0	31	88	53	211	20	12	25	11	0	0	0	10	4	5	20
'J'	'Deep Propofol'	184	74	47	82	6	58	38	10	0	0	0	74	242	61	115	4	117	35	33	0	0	0	47	61	79	51	5	38	20	9	0	0	0	82	115	51	182	4	56	35	5	0	2	0	6	4	5	4
'K'	'Deep Propofol'	163	22	31	41	17	25	34	9	2	0	0	22	173	27	13	9	33	22	18	0	2	0	31	27	115	14	1	27	11	8	2	0	0	41	13	14	198	23	30	32	21	11	8	0	17	9	1	23
'K'	'Deep Propofol'	190	19	33	42	20	18	18	21	0	5	0	19	130	35	5	13	32	18	27	0	5	0	33	35	95	10	6	24	9	11	0	3	0	42	5	10	166	30	22	30	29	0	12	0	20	13	6	30
'K'	'Deep Propofol'	147	43	10	20	22	33	7	12	0	0	0	43	150	4	17	21	29	33	11	0	0	0	10	4	96	18	9	7	19	17	0	0	4	20	17	18	136	38	28	34	18	0	0	1	22	21	9	38
'K'	'Deep Propofol'	116	15	42	17	10	12	2	20	1	0	0	15	135	10	42	14	14	5	21	0	0	0	42	10	71	10	13	7	5	15	2	2	0	17	42	10	219	45	26	15	6	0	0	0	10	14	13	45
'K'	'Deep Propofol'	156	25	22	24	3	44	6	28	0	0	0	25	125	0	46	6	34	17	33	0	0	0	22	0	42	7	4	10	0	7	0	0	0	24	46	7	223	38	44	14	27	0	0	0	3	6	4	38
'K'	'Deep Propofol'	202	36	21	31	9	28	29	13	0	0	0	36	133	23	18	3	15	12	8	0	0	0	21	23	55	5	2	12	6	2	0	0	0	31	18	5	179	16	29	29	16	0	0	0	9	3	2	16
'K'	'Deep Propofol'	180	23	39	45	10	31	25	9	0	2	0	23	133	18	7	14	15	10	11	2	0	3	39	18	77	26	4	25	8	3	0	0	0	45	7	26	147	6	44	30	2	0	0	0	10	14	4	6
'K'	'Deep Propofol'	190	25	36	25	14	15	16	23	0	2	0	25	100	13	8	5	6	37	16	0	0	0	36	13	89	21	8	12	7	6	0	2	0	25	8	21	144	23	17	35	23	0	1	0	14	5	8	23
'K'	'Deep Propofol'	127	35	27	29	6	21	0	21	0	0	0	35	162	11	50	25	15	1	46	2	0	2	27	11	61	24	14	13	2	19	0	0	0	29	50	24	195	26	17	7	60	2	0	2	6	25	14	26
'R'	'Deep Propofol'	130	20	7	29	34	14	14	9	0	0	2	20	172	26	51	11	74	35	27	0	0	0	7	26	52	21	4	25	17	6	0	0	0	29	51	21	172	39	55	56	14	0	0	0	34	11	4	39
'R'	'Deep Propofol'	137	21	14	24	4	23	6	15	0	0	0	21	166	13	16	23	55	36	36	1	0	0	14	13	77	10	17	35	11	10	0	0	0	24	16	10	124	21	19	17	14	0	0	0	4	23	17	21
'R'	'Deep Propofol'	150	21	16	28	10	9	19	22	0	3	0	21	102	24	16	5	23	19	15	0	0	0	16	24	51	7	2	6	6	0	0	0	0	28	16	7	198	12	35	42	16	0	0	0	10	5	2	12
'R'	'Deep Propofol'	129	18	13	24	13	11	6	7	0	3	0	18	182	31	14	7	37	26	37	1	5	0	13	31	76	9	7	17	9	17	2	2	0	24	14	9	126	29	16	28	4	0	0	0	13	7	7	29
'R'	'Deep Propofol'	117	17	19	21	19	16	10	47	3	0	1	17	110	9	9	7	34	10	45	3	0	0	19	9	66	14	18	14	8	10	0	0	6	21	9	14	157	31	34	28	13	0	0	4	19	7	18	31
'R'	'Deep Propofol'	116	22	9	19	7	17	1	25	0	2	0	22	180	17	20	8	68	24	55	2	6	1	9	17	70	15	10	12	3	7	2	5	2	19	20	15	144	23	17	29	4	0	2	2	7	8	10	23
'R'	'Deep Propofol'	138	10	4	34	18	12	17	11	0	0	5	10	182	23	50	9	47	18	21	0	2	0	4	23	41	12	0	17	9	4	0	0	0	34	50	12	187	29	60	49	9	0	0	3	18	9	0	29
'R'	'Deep Propofol'	206	17	13	34	17	11	8	15	0	0	0	17	250	22	51	17	113	40	28	0	0	0	13	22	65	9	7	30	4	6	0	0	0	34	51	9	197	19	47	32	13	0	0	0	17	17	7	19
'R'	'Deep Propofol'	157	20	13	23	10	12	22	15	0	0	0	20	210	38	29	12	27	49	33	0	0	0	13	38	75	5	6	10	24	8	0	0	0	23	29	5	190	31	15	49	18	0	0	0	10	12	6	31
'R'	'Deep Propofol'	2	2	0	0	0	0	0	0	0	0	0	2	8	0	0	0	2	0	0	0	0	0	0	0	6	2	4	6	2	0	0	0	0	0	0	2	2	2	2	2	0	0	0	0	0	0	4	2
'R'	'Deep Propofol'	83	8	12	5	3	9	2	11	3	0	0	8	78	11	7	1	31	2	24	2	0	0	12	11	32	12	0	14	0	8	2	0	0	5	7	12	116	17	20	13	3	0	0	0	3	1	0	17
'R'	'Deep Propofol'	135	16	16	38	15	30	17	25	0	0	0	16	172	27	34	8	34	16	35	0	0	0	16	27	77	31	5	23	9	3	0	0	0	38	34	31	195	36	33	32	7	0	0	0	15	8	5	36
		Negative Cluster Pairs
Monkey	Condition	'1 1'	'2 1'	'3 1'	'4 1'	'5 1'	'6 1'	'7 1'	'8 1'	'9 1'	'10 1'	'11 1'	'1 2'	'2 2'	'3 2'	'4 2'	'5 2'	'6 2'	'7 2'	'8 2'	'9 2'	'10 2'	'11 2'	'1 3'	'2 3'	'3 3'	'4 3'	'5 3'	'6 3'	'7 3'	'8 3'	'9 3'	'10 3'	'11 3'	'1 4'	'2 4'	'3 4'	'4 4'	'5 4'	'6 4'	'7 4'	'8 4'	'9 4'	'10 4'	'11 4'	'1 5'	'2 5'	'3 5'	'4 5'
'J'	'Awake'	0	69	27	7	21	30	5	11	0	0	1	69	0	17	50	55	6	78	13	0	0	0	27	17	0	15	5	6	14	8	0	4	2	7	50	15	0	15	11	7	38	0	0	0	21	55	5	15
'J'	'Awake'	0	15	19	9	31	18	27	15	0	0	0	15	0	16	39	26	13	39	12	2	1	0	19	16	0	18	7	12	15	15	1	4	0	9	39	18	0	23	8	10	33	0	1	0	31	26	7	23
'J'	'Awake'	0	47	25	12	27	16	13	13	0	2	0	47	0	21	40	13	7	27	2	1	5	5	25	21	0	11	7	6	18	17	0	6	2	12	40	11	0	7	3	5	29	0	2	0	27	13	7	7
'J'	'Awake'	0	2	0	0	7	1	2	0	2	4	2	2	0	9	5	1	0	3	0	0	8	0	0	9	0	8	2	1	2	2	4	7	2	0	5	8	0	4	0	0	2	0	1	2	7	1	2	4
'J'	'Awake'	0	8	4	6	2	1	1	2	0	5	0	8	0	12	9	2	3	4	2	0	7	0	4	12	0	5	8	2	2	5	0	4	0	6	9	5	0	9	0	4	5	0	4	0	2	2	8	9
'J'	'Awake'	0	5	0	2	5	1	4	2	1	2	4	5	0	17	0	3	11	7	3	0	6	8	0	17	0	0	8	2	9	8	0	0	2	2	0	0	0	5	1	2	2	0	2	1	5	3	8	5
'J'	'Awake'	0	6	1	1	7	4	2	4	3	2	0	6	0	8	7	4	3	5	6	0	4	0	1	8	0	4	4	4	0	5	1	5	0	1	7	4	0	4	7	1	5	4	6	0	7	4	4	4
'J'	'Awake'	0	9	0	1	5	3	4	4	1	5	0	9	0	6	3	2	4	0	4	2	6	7	0	6	0	3	9	1	5	3	0	6	0	1	3	3	0	2	1	1	0	0	2	0	5	2	9	2
'J'	'Awake'	0	8	8	4	3	3	6	7	2	4	2	8	0	4	6	1	3	2	4	0	2	0	8	4	0	5	7	0	2	6	2	1	0	4	6	5	0	3	5	3	7	0	2	2	3	1	7	3
'J'	'Awake'	0	16	9	11	8	10	7	3	4	12	5	16	0	0	7	1	2	7	1	2	5	5	9	0	0	6	2	3	3	0	1	1	0	11	7	6	0	0	5	1	3	2	8	4	8	1	2	0
'J'	'Awake'	0	50	48	17	43	60	23	12	0	2	0	50	0	14	48	34	10	74	2	2	7	0	48	14	0	32	11	23	53	12	5	8	0	17	48	32	0	9	12	3	22	0	1	0	43	34	11	9
'J'	'Awake'	0	19	12	8	6	10	7	7	3	0	1	19	0	11	19	9	5	20	0	2	2	2	12	11	0	8	11	2	16	6	4	1	0	8	19	8	0	9	4	5	24	1	0	0	6	9	11	9
'J'	'Awake'	0	15	7	2	16	3	8	2	1	0	0	15	0	7	26	10	4	21	2	1	1	1	7	7	0	1	3	0	8	9	1	4	0	2	26	1	0	6	1	1	15	2	0	2	16	10	3	6
'J'	'Awake'	0	8	1	3	17	6	6	2	0	2	2	8	0	12	12	10	2	11	3	4	10	3	1	12	0	8	16	4	17	6	3	16	3	3	12	8	0	10	5	3	4	4	1	2	17	10	16	10
'J'	'Awake'	0	15	0	0	24	2	17	13	1	0	0	15	0	21	10	2	19	11	5	2	11	5	0	21	0	5	26	2	31	19	0	0	0	0	10	5	0	12	4	5	7	0	1	0	24	2	26	12
'J'	'Awake'	0	30	0	5	33	2	17	2	0	0	0	30	0	8	2	4	51	8	2	7	2	0	0	8	0	5	9	4	11	2	2	0	0	5	2	5	0	5	11	3	4	2	0	0	33	4	9	5
'J'	'Awake'	0	20	2	0	34	5	23	0	3	1	0	20	0	3	4	5	64	7	0	5	4	0	2	3	0	1	3	12	6	3	6	2	0	0	4	1	0	5	13	1	4	0	4	0	34	5	3	5
'J'	'Awake'	0	26	27	8	6	11	18	7	0	0	2	26	0	4	8	9	0	15	1	0	7	0	27	4	0	6	2	8	25	7	0	6	0	8	8	6	0	5	4	3	6	0	5	1	6	9	2	5
'A'	'Awake'	0	23	16	6	5	23	9	3	0	1	2	23	0	9	21	1	34	10	0	4	5	0	16	9	0	5	4	8	5	5	1	1	0	6	21	5	0	12	12	4	4	0	2	0	5	1	4	12
'A'	'Awake'	0	14	16	10	4	25	17	3	2	0	2	14	0	6	2	6	22	3	0	2	2	0	16	6	0	6	13	12	7	7	1	2	2	10	2	6	0	4	4	0	4	0	0	0	4	6	13	4
'A'	'Awake'	0	3	5	6	1	7	4	3	0	0	0	3	0	1	7	4	5	1	2	0	0	1	5	1	0	3	4	5	4	2	1	0	1	6	7	3	0	6	5	3	0	2	0	0	1	4	4	6
'A'	'Awake'	0	9	6	0	0	7	5	2	2	0	2	9	0	3	5	2	12	1	0	0	0	2	6	3	0	2	6	0	1	2	1	0	0	0	5	2	0	1	4	1	5	2	0	0	0	2	6	1
'K'	'Awake'	0	6	10	5	0	3	7	2	4	3	1	6	0	14	7	6	7	3	3	1	8	3	10	14	0	14	7	6	13	11	7	2	1	5	7	14	0	0	7	3	10	0	1	1	0	6	7	0
'K'	'Awake'	0	17	16	5	1	17	12	6	14	1	6	17	0	13	13	13	6	3	0	3	7	8	16	13	0	17	5	2	7	3	8	3	7	5	13	17	0	1	11	3	6	3	3	4	1	13	5	1
'K'	'Awake'	0	5	19	2	5	24	9	0	4	0	6	5	0	18	2	17	14	7	1	4	3	2	19	18	0	14	5	3	7	6	7	1	0	2	2	14	0	6	8	1	0	5	0	3	5	17	5	6
'K'	'Awake'	0	14	15	3	18	14	30	7	10	2	1	14	0	14	5	23	4	15	5	3	4	0	15	14	0	11	25	2	21	3	2	1	2	3	5	11	0	8	9	7	8	0	2	0	18	23	25	8
'K'	'Awake'	0	0	7	4	10	7	10	0	5	7	0	0	0	6	3	6	3	9	0	5	0	0	7	6	0	5	3	2	9	0	0	0	0	4	3	5	0	3	5	0	4	1	4	1	10	6	3	3
'K'	'Awake'	0	10	2	10	3	9	13	2	7	2	1	10	0	16	6	9	11	16	0	12	9	4	2	16	0	2	6	7	6	1	9	4	1	10	6	2	0	3	5	2	2	1	2	0	3	9	6	3
'K'	'Awake'	0	2	2	7	2	11	3	0	2	3	0	2	0	11	19	3	10	0	0	0	0	0	2	11	0	5	3	5	1	2	7	1	1	7	19	5	0	2	18	1	4	5	2	4	2	3	3	2
'K'	'Awake'	0	15	11	6	11	18	11	11	5	1	3	15	0	27	18	5	27	6	0	2	2	2	11	27	0	14	13	5	11	7	5	0	4	6	18	14	0	11	15	1	8	0	0	4	11	5	13	11
'K'	'Awake'	0	6	32	0	6	32	9	5	11	3	4	6	0	27	24	12	10	7	4	8	1	2	32	27	0	35	13	5	11	14	7	2	7	0	24	35	0	13	24	7	24	4	1	4	6	12	13	13
'Ki'	'Ketamine'	0	47	20	29	27	48	34	35	0	2	2	47	0	29	71	14	26	14	31	3	0	0	20	29	0	14	17	37	24	19	1	2	0	29	71	14	0	5	34	23	18	2	2	2	27	14	17	5
'Ki'	'Ketamine'	0	21	20	37	17	31	52	34	0	3	0	21	0	18	67	29	15	33	12	0	0	1	20	18	0	14	22	27	28	13	0	3	0	37	67	14	0	11	27	11	17	1	0	0	17	29	22	11
'Ki'	'Ketamine'	0	26	72	26	45	40	62	19	0	0	0	26	0	91	24	55	49	45	17	0	1	0	72	91	0	14	22	31	22	12	2	4	0	26	24	14	0	4	8	5	7	0	1	0	45	55	22	4
'Ki'	'Ketamine'	0	39	33	29	27	63	52	35	0	0	0	39	0	52	25	14	29	27	10	0	1	0	33	52	0	20	3	10	36	23	0	7	0	29	25	20	0	14	10	7	11	0	3	0	27	14	3	14
'Ki'	'Ketamine'	0	42	28	58	29	52	26	65	2	5	0	42	0	56	55	14	36	13	45	0	0	0	28	56	0	19	28	36	21	27	2	5	0	58	55	19	0	35	30	11	26	2	1	0	29	14	28	35
'Ki'	'Ketamine'	0	56	32	26	34	64	31	36	0	0	0	56	0	34	59	18	47	18	32	2	0	0	32	34	0	17	30	16	22	27	0	2	0	26	59	17	0	42	22	16	10	2	0	0	34	18	30	42
'Ki'	'Ketamine'	0	56	30	20	65	44	49	24	2	0	0	56	0	28	56	39	20	70	15	0	0	0	30	28	0	10	25	21	36	12	4	0	0	20	56	10	0	22	16	8	8	5	0	0	65	39	25	22
'K'	'Ketamine'	0	32	9	38	48	36	56	13	5	3	4	32	0	3	66	59	28	16	0	7	2	6	9	3	0	44	35	19	13	4	4	2	0	38	66	44	0	27	32	48	34	2	2	10	48	59	35	27
'K'	'Ketamine'	0	78	21	18	34	55	13	26	5	0	0	78	0	24	81	33	27	23	2	5	0	0	21	24	0	21	32	8	7	20	2	0	0	18	81	21	0	26	34	0	49	11	0	0	34	33	32	26
'K'	'Ketamine'	0	84	9	12	36	42	21	28	4	4	0	84	0	12	41	34	19	21	1	2	2	0	9	12	0	12	11	3	19	9	3	0	2	12	41	12	0	18	20	8	16	2	4	0	36	34	11	18
'K'	'Ketamine'	0	52	33	29	28	57	21	24	0	2	0	52	0	11	34	41	9	16	2	2	2	4	33	11	0	18	26	19	14	13	0	0	0	29	34	18	0	7	20	7	26	0	0	0	28	41	26	7
'K'	'Ketamine'	0	25	2	6	16	77	176	3	0	0	0	25	0	17	22	28	23	26	1	0	0	0	2	17	0	2	4	37	63	8	0	0	0	6	22	2	0	4	1	28	14	0	0	0	16	28	4	4
'R'	'Ketamine'	0	48	8	24	7	44	33	29	1	2	0	48	0	48	88	22	24	54	40	0	0	2	8	48	0	34	10	28	24	26	0	2	0	24	88	34	0	8	13	18	27	0	0	2	7	22	10	8
'R'	'Ketamine'	0	46	18	47	22	53	57	57	0	2	0	46	0	41	57	16	26	39	11	0	2	2	18	41	0	26	6	14	9	16	6	2	0	47	57	26	0	5	53	43	27	0	0	0	22	16	6	5
'R'	'Ketamine'	0	20	10	19	11	14	47	25	3	2	0	20	0	45	32	20	16	37	27	2	0	5	10	45	0	7	11	47	11	6	2	0	0	19	32	7	0	21	25	11	22	1	0	0	11	20	11	21
'R'	'Ketamine'	0	36	10	21	25	34	52	35	0	0	0	36	0	28	40	28	31	56	10	0	0	0	10	28	0	15	3	22	14	18	0	0	0	21	40	15	0	29	3	48	62	0	2	0	25	28	3	29
'R'	'Ketamine'	0	30	4	22	15	17	26	33	0	2	0	30	0	64	74	38	13	50	20	0	0	0	4	64	0	33	10	36	15	37	0	2	0	22	74	33	0	10	14	21	58	0	0	0	15	38	10	10
'R'	'Ketamine'	0	111	0	22	68	45	29	44	7	0	0	111	0	33	79	50	30	23	2	9	8	1	0	33	0	8	14	16	18	24	5	0	0	22	79	8	0	24	12	5	52	6	5	2	68	50	14	24
'R'	'Ketamine'	0	35	13	24	9	31	36	32	0	0	0	35	0	64	54	30	17	53	25	0	0	0	13	64	0	37	8	32	20	14	0	0	0	24	54	37	0	8	26	40	23	0	0	0	9	30	8	8
'R'	'Ketamine'	0	42	37	24	4	56	57	29	0	0	0	42	0	39	47	22	46	21	10	0	0	0	37	39	0	35	19	38	28	34	0	0	0	24	47	35	0	8	6	20	24	0	0	0	4	22	19	8
'R'	'Ketamine'	0	29	27	21	21	47	45	36	0	2	0	29	0	45	35	28	19	24	26	0	0	0	27	45	0	6	21	58	33	4	0	0	0	21	35	6	0	7	18	8	6	0	0	0	21	28	21	7
'R'	'Ketamine'	0	50	22	24	7	80	54	49	0	0	0	50	0	57	46	33	29	7	15	0	0	0	22	57	0	8	22	50	20	10	0	0	2	24	46	8	0	11	25	11	21	1	0	2	7	33	22	11
'Ki'	'Moderate Sevoflurane'	0	21	1	62	12	8	13	23	0	0	0	21	0	4	12	6	15	11	9	0	0	0	1	4	0	1	0	3	0	3	0	0	0	62	12	1	0	6	49	16	21	0	0	0	12	6	0	6
'Ki'	'Moderate Sevoflurane'	0	46	2	54	23	5	18	11	0	0	0	46	0	2	23	0	49	19	3	0	0	0	2	2	0	1	0	2	3	2	0	0	0	54	23	1	0	1	58	6	21	0	0	0	23	0	0	1
'Ki'	'Moderate Sevoflurane'	0	47	8	41	5	12	4	13	2	0	0	47	0	17	30	4	39	27	24	0	0	0	8	17	0	17	11	5	4	13	0	0	0	41	30	17	0	3	47	2	14	2	0	0	5	4	11	3
'Ki'	'Moderate Sevoflurane'	0	61	16	37	13	7	15	21	0	0	0	61	0	28	73	12	20	21	27	0	0	0	16	28	0	20	8	13	8	11	0	0	0	37	73	20	0	0	38	4	9	0	0	0	13	12	8	0
'Ki'	'Moderate Sevoflurane'	0	66	3	38	20	14	12	2	0	0	0	66	0	6	36	11	42	12	5	0	0	0	3	6	0	8	6	8	2	5	0	0	0	38	36	8	0	5	45	11	8	0	0	0	20	11	6	5
'Ki'	'Moderate Sevoflurane'	0	49	28	28	6	11	15	35	0	0	0	49	0	26	104	31	21	72	23	0	0	0	28	26	0	37	33	5	41	45	0	0	0	28	104	37	0	15	24	20	42	0	0	0	6	31	33	15
'Ki'	'Moderate Sevoflurane'	0	68	18	36	15	39	10	14	0	0	0	68	0	20	85	40	31	26	6	0	0	0	18	20	0	32	35	3	13	9	0	0	0	36	85	32	0	14	47	1	13	0	0	0	15	40	35	14
'Ki'	'Moderate Sevoflurane'	0	93	16	37	19	29	35	17	0	0	0	93	0	27	57	52	24	31	17	0	0	0	16	27	0	15	13	25	9	20	0	0	0	37	57	15	0	2	16	10	25	0	0	2	19	52	13	2
'Ki'	'Moderate Sevoflurane'	0	61	24	40	30	31	62	38	12	5	0	61	0	36	74	16	41	5	0	11	0	0	24	36	0	42	17	12	22	21	3	3	0	40	74	42	0	6	28	45	55	3	5	0	30	16	17	6
'Ki'	'Moderate Sevoflurane'	0	53	0	25	18	18	32	26	2	9	0	53	0	35	97	51	59	26	8	0	2	0	0	35	0	8	8	10	24	14	2	2	2	25	97	8	0	12	7	24	49	6	8	2	18	51	8	12
'J'	'Moderate Sevoflurane'	0	10	3	15	6	11	15	7	0	1	0	10	0	13	21	8	11	14	3	0	0	0	3	13	0	2	4	16	6	2	0	0	0	15	21	2	0	11	20	8	4	0	0	0	6	8	4	11
'J'	'Moderate Sevoflurane'	0	1	1	1	0	1	4	1	0	3	0	1	0	8	6	5	4	0	3	0	4	0	1	8	0	0	1	2	2	1	0	4	0	1	6	0	0	3	2	1	4	0	3	0	0	5	1	3
'J'	'Moderate Sevoflurane'	0	29	14	66	9	26	7	46	0	4	0	29	0	30	52	6	10	8	10	2	2	2	14	30	0	7	38	50	21	14	0	0	0	66	52	7	0	56	113	25	11	2	0	2	9	6	38	56
'J'	'Moderate Sevoflurane'	0	42	11	24	3	17	11	19	1	0	0	42	0	32	64	12	12	13	16	0	0	3	11	32	0	7	29	31	19	27	0	0	1	24	64	7	0	45	41	18	12	0	0	5	3	12	29	45
'J'	'Moderate Sevoflurane'	0	50	18	31	7	30	6	35	0	0	0	50	0	19	54	36	23	17	24	0	4	0	18	19	0	4	23	26	12	27	0	2	0	31	54	4	0	28	38	9	52	2	0	0	7	36	23	28
'R'	'Moderate Sevoflurane'	0	15	0	9	6	36	8	14	0	0	0	15	0	4	12	2	23	0	2	0	0	0	0	4	0	1	0	0	2	0	0	0	0	9	12	1	0	3	40	5	7	0	1	4	6	2	0	3
'R'	'Moderate Sevoflurane'	0	3	0	3	0	36	4	6	0	0	3	3	0	0	11	2	32	11	2	0	0	3	0	0	0	4	0	21	7	0	0	0	3	3	11	4	0	4	30	5	2	0	0	3	0	2	0	4
'R'	'Moderate Sevoflurane'	0	5	2	5	7	73	9	11	0	0	3	5	0	0	1	2	52	4	2	0	0	4	2	0	0	3	1	30	4	2	0	0	2	5	1	3	0	1	43	2	4	0	0	5	7	2	1	1
'R'	'Moderate Sevoflurane'	0	35	10	10	7	56	13	6	0	0	0	35	0	12	16	7	40	19	2	0	0	0	10	12	0	11	17	22	4	6	0	0	0	10	16	11	0	4	46	5	1	0	0	0	7	7	17	4
'R'	'Moderate Sevoflurane'	0	48	11	9	23	77	13	3	0	2	0	48	0	14	41	17	45	31	2	0	2	0	11	14	0	8	18	8	6	4	0	0	0	9	41	8	0	6	38	11	0	0	2	0	23	17	18	6
'R'	'Moderate Sevoflurane'	0	124	25	18	17	76	18	2	0	1	0	124	0	16	69	31	43	43	7	0	2	0	25	16	0	26	10	8	7	11	0	0	0	18	69	26	0	3	28	13	8	0	2	0	17	31	10	3
'R'	'Moderate Sevoflurane'	0	100	28	33	25	60	12	13	0	0	0	100	0	9	87	28	28	33	5	0	0	0	28	9	0	23	23	18	13	9	0	0	0	33	87	23	0	10	20	34	11	0	0	0	25	28	23	10
'R'	'Moderate Sevoflurane'	0	91	29	34	30	73	18	23	0	0	0	91	0	25	82	42	29	37	21	0	0	0	29	25	0	38	26	33	8	39	0	0	0	34	82	38	0	17	19	7	14	0	0	0	30	42	26	17
'Ki'	'Deep Sevoflurane'	0	40	0	47	8	6	19	29	0	0	0	40	0	2	11	14	37	11	3	2	0	0	0	2	0	2	2	8	8	1	0	0	0	47	11	2	0	5	64	7	15	0	0	0	8	14	2	5
'Ki'	'Deep Sevoflurane'	0	29	15	29	10	22	47	36	0	0	0	29	0	33	58	9	25	11	17	0	0	0	15	33	0	12	7	20	14	43	2	0	0	29	58	12	0	14	29	22	50	2	0	0	10	9	7	14
'Ki'	'Deep Sevoflurane'	0	25	0	65	4	4	2	4	0	0	0	25	0	0	10	2	31	1	6	0	0	0	0	0	0	1	0	0	1	3	0	0	0	65	10	1	0	2	44	1	13	0	0	0	4	2	0	2
'Ki'	'Deep Sevoflurane'	0	90	7	40	9	13	23	18	3	0	0	90	0	16	47	19	25	2	18	0	0	2	7	16	0	7	7	6	8	4	0	0	0	40	47	7	0	25	33	17	11	0	0	2	9	19	7	25
'Ki'	'Deep Sevoflurane'	0	34	6	17	5	9	6	18	0	0	0	34	0	11	43	24	17	9	9	0	0	0	6	11	0	12	7	18	9	10	0	0	0	17	43	12	0	7	34	18	43	0	0	0	5	24	7	7
'Ki'	'Deep Sevoflurane'	0	36	6	42	20	2	2	14	0	0	0	36	0	0	5	2	51	9	1	0	0	0	6	0	0	1	0	6	2	0	0	0	0	42	5	1	0	1	73	9	5	0	0	0	20	2	0	1
'Ki'	'Deep Sevoflurane'	0	41	0	60	41	0	6	13	0	0	0	41	0	0	16	7	51	9	1	0	0	0	0	0	0	0	0	4	4	0	0	0	0	60	16	0	0	10	81	9	8	0	0	0	41	7	0	10
'Ki'	'Deep Sevoflurane'	0	35	0	89	14	2	4	11	0	0	0	35	0	0	18	0	28	0	6	0	0	0	0	0	0	0	0	0	0	0	0	0	0	89	18	0	0	3	65	2	23	0	0	0	14	0	0	3
'J'	'Deep Sevoflurane'	0	43	14	41	17	10	23	31	1	5	0	43	0	32	60	27	28	10	10	0	0	3	14	32	0	18	28	16	18	24	5	4	2	41	60	18	0	53	30	25	47	7	6	3	17	27	28	53
'J'	'Deep Sevoflurane'	0	29	12	25	17	29	19	24	2	0	2	29	0	19	45	18	29	38	17	0	0	0	12	19	0	7	11	17	19	10	0	0	2	25	45	7	0	34	26	20	20	3	2	3	17	18	11	34
'R'	'Deep Sevoflurane'	0	18	0	9	8	19	9	7	0	0	0	18	0	0	19	7	101	39	6	0	2	2	0	0	0	6	5	18	11	0	0	0	0	9	19	6	0	6	77	24	6	0	2	2	8	7	5	6
'R'	'Deep Sevoflurane'	0	18	0	18	11	3	3	8	0	0	0	18	0	4	9	3	66	20	1	0	0	2	0	4	0	6	0	8	3	4	0	0	0	18	9	6	0	3	77	19	7	0	2	2	11	3	0	3
'R'	'Deep Sevoflurane'	0	65	5	82	41	27	16	40	0	0	0	65	0	51	24	10	35	24	9	0	0	0	5	51	0	40	20	23	8	32	0	0	2	82	24	40	0	2	44	31	14	0	0	0	41	10	20	2
'R'	'Deep Sevoflurane'	0	20	0	8	11	15	4	5	0	3	5	20	0	7	2	4	48	0	2	0	4	5	0	7	0	6	1	0	0	2	0	0	0	8	2	6	0	0	40	4	4	0	4	2	11	4	1	0
'R'	'Deep Sevoflurane'	0	39	22	12	15	20	15	23	4	5	6	39	0	37	51	38	32	2	2	10	3	0	22	37	0	7	12	25	17	23	3	0	7	12	51	7	0	7	17	8	39	8	4	9	15	38	12	7
'R'	'Deep Sevoflurane'	0	40	19	37	18	25	43	21	1	2	2	40	0	49	78	42	40	18	4	8	3	5	19	49	0	5	13	33	26	38	8	0	0	37	78	5	0	16	34	21	48	4	0	0	18	42	13	16
'R'	'Deep Sevoflurane'	0	74	18	41	57	85	15	10	0	2	0	74	0	15	78	15	57	32	11	0	0	0	18	15	0	17	19	26	22	9	0	0	0	41	78	17	0	27	20	17	17	0	0	0	57	15	19	27
'R'	'Deep Sevoflurane'	0	93	32	24	25	30	38	33	0	2	2	93	0	15	70	22	50	40	12	0	0	0	32	15	0	19	13	18	17	27	0	0	2	24	70	19	0	26	23	12	38	0	0	3	25	22	13	26
'R'	'Deep Sevoflurane'	0	79	21	55	43	31	37	26	0	0	0	79	0	26	73	55	16	42	11	0	0	0	21	26	0	34	17	13	21	17	0	0	0	55	73	34	0	16	17	12	19	0	0	0	43	55	17	16
'R'	'Deep Sevoflurane'	0	134	22	23	27	38	19	26	0	0	0	134	0	15	70	16	37	45	9	0	0	0	22	15	0	17	17	5	11	10	0	0	0	23	70	17	0	25	40	28	2	0	0	0	27	16	17	25
'J'	Moderate Propofol'	0	25	15	24	14	25	31	6	0	0	0	25	0	10	27	35	3	20	2	0	0	0	15	10	0	9	18	5	19	5	0	0	0	24	27	9	0	28	5	2	12	0	0	0	14	35	18	28
'K'	Moderate Propofol'	0	33	11	23	39	19	14	2	2	0	2	33	0	21	51	47	27	40	2	3	0	0	11	21	0	28	22	16	17	8	1	0	0	23	51	28	0	24	16	11	11	0	2	1	39	47	22	24
'K'	Moderate Propofol'	0	19	43	28	47	32	87	25	4	2	2	19	0	51	27	53	34	44	6	4	0	0	43	51	0	17	13	22	17	10	0	0	0	28	27	17	0	21	23	8	6	2	6	1	47	53	13	21
'K'	Moderate Propofol'	0	63	24	35	25	38	20	17	0	2	5	63	0	9	45	21	18	43	12	0	0	0	24	9	0	21	11	6	16	9	0	0	0	35	45	21	0	12	10	11	4	0	0	5	25	21	11	12
'K'	Moderate Propofol'	0	47	22	55	26	59	25	16	0	0	0	47	0	5	30	19	19	17	3	0	0	0	22	5	0	14	16	13	12	7	0	0	0	55	30	14	0	23	23	6	19	0	0	0	26	19	16	23
'K'	Moderate Propofol'	0	67	21	25	51	43	10	10	0	0	0	67	0	14	64	23	20	50	9	0	0	0	21	14	0	21	23	9	21	9	0	0	0	25	64	21	0	20	10	7	10	0	0	0	51	23	23	20
'K'	Moderate Propofol'	0	40	11	26	22	59	24	14	0	0	0	40	0	8	43	16	25	29	12	0	0	0	11	8	0	27	5	18	18	3	0	0	0	26	43	27	0	17	16	6	7	0	0	0	22	16	5	17
'K'	Moderate Propofol'	0	16	34	9	65	37	44	22	0	0	1	16	0	29	30	54	13	33	9	0	0	1	34	29	0	11	15	42	14	0	0	0	0	9	30	11	0	18	18	6	7	0	0	0	65	54	15	18
'R'	Moderate Propofol'	0	28	18	32	17	54	40	14	0	1	0	28	0	38	30	33	40	12	8	0	1	0	18	38	0	10	25	1	13	7	0	2	0	32	30	10	0	8	14	6	17	0	0	0	17	33	25	8
'R'	Moderate Propofol'	0	49	32	27	11	52	28	6	0	0	0	49	0	22	29	45	28	32	13	0	3	0	32	22	0	9	25	2	23	11	0	0	0	27	29	9	0	9	16	12	6	0	2	0	11	45	25	9
'R'	Moderate Propofol'	0	49	6	20	7	57	15	0	0	0	0	49	0	1	13	35	12	6	1	2	0	5	6	1	0	10	19	4	8	4	0	0	5	20	13	10	0	14	14	3	3	0	0	3	7	35	19	14
'R'	Moderate Propofol'	0	40	20	14	20	56	17	19	0	4	3	40	0	18	42	42	29	20	4	2	2	2	20	18	0	21	13	16	18	18	0	0	3	14	42	21	0	15	15	3	16	0	0	1	20	42	13	15
'R'	Moderate Propofol'	0	32	8	10	25	59	14	13	0	0	0	32	0	9	23	51	27	11	7	0	0	0	8	9	0	13	18	12	7	13	0	0	0	10	23	13	0	12	38	4	21	0	0	0	25	51	18	12
'R'	Moderate Propofol'	0	22	4	11	10	83	19	0	0	0	0	22	0	2	12	15	26	16	1	0	0	0	4	2	0	0	0	0	4	0	0	0	0	11	12	0	0	8	32	8	4	0	2	0	10	15	0	8
'R'	Moderate Propofol'	0	33	13	25	12	73	39	11	0	0	0	33	0	4	27	23	25	15	1	0	0	0	13	4	0	10	12	5	1	2	0	0	0	25	27	10	0	5	57	21	10	0	0	0	12	23	12	5
'R'	Moderate Propofol'	0	35	39	7	4	74	7	0	0	0	0	35	0	3	24	34	6	24	19	0	0	0	39	3	0	17	41	2	35	25	0	0	0	7	24	17	0	1	13	7	4	0	0	0	4	34	41	1
'R'	Moderate Propofol'	0	31	41	13	3	131	25	0	0	3	0	31	0	4	9	26	4	8	7	0	0	0	41	4	0	5	34	4	17	15	2	4	0	13	9	5	0	12	4	2	2	0	0	0	3	26	34	12
'R'	Moderate Propofol'	0	28	11	10	19	33	25	9	5	0	0	28	0	12	10	34	27	18	4	0	2	0	11	12	0	0	22	9	6	2	5	0	0	10	10	0	0	23	10	4	9	6	2	0	19	34	22	23
'R'	Moderate Propofol'	0	80	12	28	4	59	28	25	0	0	0	80	0	8	71	51	39	38	4	0	0	0	12	8	0	13	18	10	12	4	0	0	0	28	71	13	0	12	35	4	38	0	0	0	4	51	18	12
'R'	Moderate Propofol'	0	56	9	17	9	124	31	4	0	0	0	56	0	11	31	16	46	24	0	0	0	0	9	11	0	5	4	12	11	4	0	0	0	17	31	5	0	0	26	11	2	0	0	0	9	16	4	0
'J'	'Deep Propofol'	0	69	4	57	34	34	57	12	0	0	0	69	0	50	32	28	25	41	16	0	0	0	4	50	0	24	18	29	46	25	0	0	0	57	32	24	0	11	16	18	42	1	0	0	34	28	18	11
'J'	'Deep Propofol'	0	28	5	61	26	20	25	12	0	0	0	28	0	17	35	35	27	39	7	0	2	0	5	17	0	24	15	8	13	11	0	0	0	61	35	24	0	11	20	22	40	0	2	0	26	35	15	11
'J'	'Deep Propofol'	0	50	9	20	4	15	4	7	0	0	0	50	0	3	19	18	15	25	13	2	0	2	9	3	0	3	2	3	5	12	0	0	2	20	19	3	0	4	3	4	18	2	0	1	4	18	2	4
'J'	'Deep Propofol'	0	42	4	33	9	7	7	15	2	0	0	42	0	13	39	21	22	23	4	0	2	0	4	13	0	19	4	2	8	2	1	0	0	33	39	19	0	11	11	7	19	0	3	0	9	21	4	11
'J'	'Deep Propofol'	0	29	7	34	32	10	13	6	0	0	0	29	0	7	17	45	2	14	9	0	0	0	7	7	0	9	27	0	5	11	0	0	0	34	17	9	0	24	10	9	28	0	2	0	32	45	27	24
'J'	'Deep Propofol'	0	38	3	20	34	23	5	10	0	0	0	38	0	7	28	44	4	19	3	0	2	0	3	7	0	5	23	2	0	5	0	0	0	20	28	5	0	33	19	15	18	0	0	0	34	44	23	33
'K'	'Deep Propofol'	0	58	20	29	26	27	21	21	2	4	0	58	0	19	74	41	19	29	6	8	5	0	20	19	0	33	22	8	26	8	5	4	0	29	74	33	0	20	19	29	19	0	0	0	26	41	22	20
'K'	'Deep Propofol'	0	59	19	51	21	46	30	26	0	7	0	59	0	20	71	35	21	18	8	0	18	2	19	20	0	36	32	11	19	16	0	11	0	51	71	36	0	23	24	15	22	0	2	0	21	35	32	23
'K'	'Deep Propofol'	0	18	32	48	32	15	66	34	0	0	2	18	0	49	36	41	16	21	17	0	0	2	32	49	0	21	33	32	19	8	0	0	0	48	36	21	0	14	14	21	18	0	0	1	32	41	33	14
'K'	'Deep Propofol'	0	35	0	55	53	13	26	8	0	0	0	35	0	30	40	46	13	7	4	0	0	0	0	30	0	37	21	11	6	7	0	0	0	55	40	37	0	31	10	13	38	2	2	0	53	46	21	31
'K'	'Deep Propofol'	0	24	2	79	29	18	13	11	3	2	0	24	0	14	30	11	25	12	11	0	2	0	2	14	0	10	10	4	11	8	0	0	0	79	30	10	0	5	35	17	22	2	2	0	29	11	10	5
'K'	'Deep Propofol'	0	31	18	69	19	50	22	11	0	0	0	31	0	4	40	18	20	18	4	0	0	0	18	4	0	22	13	8	3	6	0	0	0	69	40	22	0	12	37	24	12	0	0	0	19	18	13	12
'K'	'Deep Propofol'	0	53	15	22	28	46	13	7	2	2	2	53	0	25	31	18	36	12	3	0	0	0	15	25	0	9	15	14	5	6	2	2	2	22	31	9	0	17	12	3	11	2	4	3	28	18	15	17
'K'	'Deep Propofol'	0	29	16	40	16	34	70	31	0	3	0	29	0	42	30	31	13	8	7	0	2	0	16	42	0	28	22	7	26	16	0	1	0	40	30	28	0	3	13	20	16	0	4	0	16	31	22	3
'K'	'Deep Propofol'	0	23	0	34	23	12	21	33	0	0	6	23	0	11	30	18	36	29	7	3	0	5	0	11	0	13	17	10	10	8	0	0	0	34	30	13	0	21	30	22	22	0	0	6	23	18	17	21
'R'	'Deep Propofol'	0	44	18	28	9	45	19	7	0	0	0	44	0	7	42	45	15	30	5	0	0	5	18	7	0	8	19	6	10	9	0	0	2	28	42	8	0	12	35	9	17	0	0	3	9	45	19	12
'R'	'Deep Propofol'	0	45	29	17	47	57	54	23	0	0	0	45	0	20	48	42	28	20	9	0	2	0	29	20	0	19	9	8	10	10	0	0	0	17	48	19	0	26	35	21	26	0	4	0	47	42	9	26
'R'	'Deep Propofol'	0	46	22	47	16	42	27	20	0	0	0	46	0	13	39	17	23	15	11	0	3	0	22	13	0	18	9	16	14	13	0	2	0	47	39	18	0	5	16	10	21	0	1	0	16	17	9	5
'R'	'Deep Propofol'	0	54	23	23	17	42	35	25	2	2	0	54	0	15	40	34	28	23	11	0	0	0	23	15	0	21	9	6	3	9	0	3	0	23	40	21	0	3	23	16	27	2	4	2	17	34	9	3
'R'	'Deep Propofol'	0	30	13	36	23	29	23	27	0	0	3	30	0	22	48	30	11	18	18	2	0	6	13	22	0	15	5	17	15	25	4	0	0	36	48	15	0	5	31	2	70	7	0	0	23	30	5	5
'R'	'Deep Propofol'	0	31	20	40	25	23	19	14	5	0	2	31	0	30	49	39	19	20	13	3	0	2	20	30	0	15	11	10	13	24	3	0	0	40	49	15	0	6	29	3	52	5	0	0	25	39	11	6
'R'	'Deep Propofol'	0	66	13	34	18	41	28	14	0	2	7	66	0	6	38	32	13	32	2	0	0	5	13	6	0	5	10	2	15	10	0	0	2	34	38	5	0	9	20	10	11	0	0	2	18	32	10	9
'R'	'Deep Propofol'	0	95	15	53	25	111	53	27	0	1	0	95	0	9	46	25	42	38	18	0	0	0	15	9	0	12	6	4	4	5	0	0	0	53	46	12	0	4	48	7	35	0	0	0	25	25	6	4
'R'	'Deep Propofol'	0	61	11	45	13	38	43	21	0	0	0	61	0	4	53	30	24	31	15	0	0	0	11	4	0	26	15	2	2	12	0	0	0	45	53	26	0	3	29	33	36	0	0	0	13	30	15	3
'R'	'Deep Propofol'	0	0	2	2	2	2	2	0	0	0	0	0	0	4	2	4	4	2	0	0	0	0	2	4	0	0	0	0	0	0	0	0	0	2	2	0	0	0	0	0	0	0	0	0	2	4	0	0
'R'	'Deep Propofol'	0	19	3	25	8	14	18	14	0	0	1	19	0	6	22	19	14	4	1	1	0	2	3	6	0	9	10	5	2	8	1	0	2	25	22	9	0	3	15	0	27	3	0	1	8	19	10	3
'R'	'Deep Propofol'	0	55	12	34	17	35	15	21	0	0	0	55	0	21	52	30	27	17	8	0	0	0	12	21	0	4	10	1	2	26	0	0	0	34	52	4	0	5	28	6	63	0	0	0	17	30	10	5
[truncated: 73 more columns]

## Sheet: Figure 5c
Monkey	Condition	'1 1'	'2 1'	'3 1'	'4 1'	'5 1'	'6 1'	'7 1'	'8 1'	'9 1'	'10 1'	'11 1'	'1 2'	'2 2'	'3 2'	'4 2'	'5 2'	'6 2'	'7 2'	'8 2'	'9 2'	'10 2'	'11 2'	'1 3'	'2 3'	'3 3'	'4 3'	'5 3'	'6 3'	'7 3'	'8 3'	'9 3'	'10 3'	'11 3'	'1 4'	'2 4'	'3 4'	'4 4'	'5 4'	'6 4'	'7 4'	'8 4'	'9 4'	'10 4'	'11 4'	'1 5'	'2 5'	'3 5'	'4 5'
'J'	'Awake'	1	0.461243	0.637749	0.689785	0.583206	0.721986	0.922131	0.661089	0.941955	0.946644	0.690467	0.461243	1	0.612915	0.792672	0.561889	0.695997	0.361673	0.564114	0.455322	0.292704	0.594469	0.637749	0.612915	1	0.737272	0.50778	0.651329	0.733539	0.838195	0.595667	0.518075	0.618012	0.689785	0.792672	0.737272	1	0.586182	0.736556	0.640189	0.852901	0.667918	0.581076	0.668587	0.583206	0.561889	0.50778	0.586182
'J'	'Awake'	1	0.734749	0.578337	0.648381	0.623043	0.740446	0.817166	0.426747	0.868375	0.915326	0.647998	0.734749	1	0.682573	0.813316	0.690228	0.742736	0.58664	0.531742	0.665229	0.549913	0.626872	0.578337	0.682573	1	0.691695	0.472911	0.480071	0.763141	0.704975	0.484801	0.396664	0.425591	0.648381	0.813316	0.691695	1	0.588128	0.641159	0.584482	0.822184	0.607367	0.48198	0.553888	0.623043	0.690228	0.472911	0.588128
'J'	'Awake'	1	0.511295	0.483233	0.599596	0.563439	0.708816	0.870532	0.497676	0.8864	0.72451	0.580069	0.511295	1	0.730204	0.692338	0.743141	0.674215	0.54407	0.466033	0.407601	-0.00765522	0.53179	0.483233	0.730204	1	0.68719	0.507849	0.639956	0.697038	0.669425	0.422364	-0.012697	0.507734	0.599596	0.692338	0.68719	1	0.49812	0.678686	0.613195	0.858641	0.581492	0.265675	0.576669	0.563439	0.743141	0.507849	0.49812
'J'	'Awake'	1	0.729348	0.703084	0.30854	0.588882	0.337846	0.866985	0.0174294	0.303101	0.408306	-0.054279	0.729348	1	0.828764	0.708958	0.840177	0.344988	0.655997	0.3838	-0.00946996	-0.0759018	-0.106394	0.703084	0.828764	1	0.569325	0.537991	0.258711	0.790172	0.355789	0.00137898	-0.0783078	-0.00471302	0.30854	0.708958	0.569325	1	0.51229	0.384918	0.174925	0.901992	0.0331334	-0.252172	0.0716325	0.588882	0.840177	0.537991	0.51229
'J'	'Awake'	1	0.721407	0.625161	0.33757	0.601186	0.367157	0.816134	0.0191656	0.123156	0.351182	-0.013417	0.721407	1	0.697115	0.715349	0.791925	0.220056	0.654609	0.280275	-0.26831	-0.179122	-0.0970285	0.625161	0.697115	1	0.540417	0.369964	0.131581	0.838665	0.317827	-0.0709402	-0.061561	0.0909044	0.33757	0.715349	0.540417	1	0.464871	0.10842	0.285193	0.833163	-0.168015	-0.242763	-0.00416202	0.601186	0.791925	0.369964	0.464871
'J'	'Awake'	1	0.937975	0.841285	0.786915	0.820779	0.585324	0.869265	0.510424	0.730543	0.847444	0.0882152	0.937975	1	0.829463	0.86136	0.888135	0.578699	0.731858	0.583322	0.641614	0.660194	0.0395529	0.841285	0.829463	1	0.848909	0.650039	0.54431	0.830491	0.712881	0.65192	0.659608	0.136802	0.786915	0.86136	0.848909	1	0.698984	0.537987	0.668411	0.900448	0.588446	0.479087	0.111935	0.820779	0.888135	0.650039	0.698984
'J'	'Awake'	1	0.726355	0.666384	0.353169	0.421631	0.0830153	0.851801	0.0758184	-0.169758	0.449103	-0.214568	0.726355	1	0.671905	0.735386	0.679105	0.0334642	0.631039	0.353396	-0.541013	-0.152582	-0.384858	0.666384	0.671905	1	0.564937	0.0994203	-0.121854	0.838051	0.408974	-0.441405	-0.014096	-0.219162	0.353169	0.735386	0.564937	1	0.450927	0.121969	0.299555	0.860177	-0.390535	-0.329457	-0.174005	0.421631	0.679105	0.0994203	0.450927
'J'	'Awake'	1	0.66885	0.764265	-0.0262171	0.463466	0.439154	0.88726	-0.289571	0.517786	0.813604	-0.0341584	0.66885	1	0.5198	0.555044	0.810696	0.645449	0.430243	0.173641	0.253748	0.198461	0.0540515	0.764265	0.5198	1	0.0762957	0.161329	0.395165	0.767509	-0.00875861	0.562521	0.689301	0.231433	-0.0262171	0.555044	0.0762957	1	0.469071	0.584432	-0.359324	0.890535	0.240967	-0.317822	0.412151	0.463466	0.810696	0.161329	0.469071
'J'	'Awake'	1	0.709217	0.787711	0.530688	0.360093	0.461185	0.951934	0.242243	0.688223	0.770498	0.501659	0.709217	1	0.851405	0.863884	0.804757	0.842709	0.589908	0.609196	0.782639	0.206623	0.871631	0.787711	0.851405	1	0.765412	0.512805	0.61722	0.768685	0.625425	0.636174	0.415454	0.65455	0.530688	0.863884	0.765412	1	0.687589	0.688205	0.4166	0.886665	0.684087	0.127604	0.702185	0.360093	0.804757	0.512805	0.687589
'J'	'Awake'	1	0.350598	0.614397	0.215879	0.0780644	0.586325	0.85547	0.331949	0.794029	0.701117	0.450949	0.350598	1	0.543265	0.892789	0.667641	0.621051	0.171106	0.661452	-0.0362106	-0.329255	0.0639276	0.614397	0.543265	1	0.451328	0.213255	0.608607	0.694214	0.646714	0.548245	0.361655	0.399387	0.215879	0.892789	0.451328	1	0.484265	0.461776	0.0161793	0.832646	-0.0849008	-0.436878	0.10492	0.0780644	0.667641	0.213255	0.484265
'J'	'Awake'	1	0.384973	0.465901	0.629275	0.522635	0.599635	0.889532	0.560848	0.937553	0.962092	0.607624	0.384973	1	0.677279	0.701133	0.468794	0.609306	0.359005	0.56498	0.393216	0.275035	0.56818	0.465901	0.677279	1	0.763551	0.371229	0.502733	0.641328	0.791172	0.416013	0.411015	0.473171	0.629275	0.701133	0.763551	1	0.541351	0.651916	0.669878	0.910377	0.61224	0.589278	0.631872	0.522635	0.468794	0.371229	0.541351
'J'	'Awake'	1	0.550695	0.354257	0.411407	0.494958	0.543538	0.782726	0.294306	0.788584	0.807916	0.287336	0.550695	1	0.708218	0.748295	0.642655	0.501119	0.570647	0.559812	0.339283	0.245074	0.256696	0.354257	0.708218	1	0.700295	0.425181	0.401189	0.648724	0.695945	0.169227	0.0179389	0.231663	0.411407	0.748295	0.700295	1	0.53803	0.258846	0.599834	0.904741	0.213619	0.127045	0.0651682	0.494958	0.642655	0.425181	0.53803
'J'	'Awake'	1	0.631739	0.498747	0.643554	0.388412	0.771281	0.793087	0.506774	0.74928	0.829042	0.355914	0.631739	1	0.800548	0.722906	0.580645	0.677542	0.693029	0.494815	0.335904	0.288152	0.284319	0.498747	0.800548	1	0.708338	0.402942	0.527111	0.803033	0.66963	0.195387	0.118905	0.277101	0.643554	0.722906	0.708338	1	0.283306	0.595733	0.704144	0.86263	0.476638	0.382657	0.381876	0.388412	0.580645	0.402942	0.283306
'J'	'Awake'	1	0.384034	0.412941	0.0499739	0.171624	0.294944	0.762066	-0.135323	0.546704	0.666297	0.0300382	0.384034	1	0.571333	0.621196	0.635892	0.33274	0.30868	0.280057	-0.0351924	-0.100025	0.0223789	0.412941	0.571333	1	0.550235	0.134976	0.211496	0.572892	0.476921	0.185487	0.0565937	0.131419	0.0499739	0.621196	0.550235	1	0.11473	0.0822146	0.0955924	0.865763	0.0206873	-0.12122	0.112197	0.171624	0.635892	0.134976	0.11473
'J'	'Awake'	1	0.592996	0.549916	0.410072	0.526609	-0.0350113	0.796875	0.203371	-0.0814952	0.40199	-0.28323	0.592996	1	0.813445	0.769832	0.897864	-0.208763	0.612207	0.444123	-0.593748	-0.335499	-0.552448	0.549916	0.813445	1	0.742467	0.663801	-0.218585	0.718363	0.547759	-0.474426	-0.313436	-0.463401	0.410072	0.769832	0.742467	1	0.602849	-0.156203	0.494792	0.889771	-0.436439	-0.341807	-0.384725	0.526609	0.897864	0.663801	0.602849
'J'	'Awake'	1	0.375087	0.440456	0.151447	0.300343	0.106373	0.600339	-0.042	0.301958	0.705992	0.00365679	0.375087	1	0.841412	0.766136	0.887326	-0.561711	0.687494	0.413599	-0.54105	-0.166981	-0.536133	0.440456	0.841412	1	0.743245	0.642818	-0.439991	0.840483	0.482796	-0.339116	-0.102492	-0.355589	0.151447	0.766136	0.743245	1	0.630146	-0.439124	0.486344	0.879286	-0.43845	-0.321967	-0.412473	0.300343	0.887326	0.642818	0.630146
'J'	'Awake'	1	0.00582021	0.111266	0.0727104	-0.142786	0.362981	0.280965	0.0643589	0.587537	0.744186	0.305246	0.00582021	1	0.885957	0.827478	0.931234	-0.672381	0.759114	0.548645	-0.63341	-0.481199	-0.705922	0.111266	0.885957	1	0.820968	0.748226	-0.551828	0.838501	0.616314	-0.481605	-0.431382	-0.562547	0.0727104	0.827478	0.820968	1	0.710177	-0.507992	0.647484	0.905195	-0.466647	-0.426336	-0.537727	-0.142786	0.931234	0.748226	0.710177
'J'	'Awake'	1	0.777919	0.683991	0.729469	0.711334	0.800091	0.926439	0.604026	0.887955	0.951276	0.695112	0.777919	1	0.907134	0.928591	0.773765	0.803963	0.878249	0.821128	0.697103	0.619299	0.713658	0.683991	0.907134	1	0.914977	0.6616	0.783045	0.854624	0.933172	0.668636	0.546447	0.737121	0.729469	0.928591	0.914977	1	0.645711	0.730838	0.863392	0.92205	0.649598	0.580424	0.646658	0.711334	0.773765	0.6616	0.645711
'A'	'Awake'	1	0.552415	0.504493	0.544342	0.678643	0.712749	0.763312	0.518732	0.479998	0.522736	0.414016	0.552415	1	0.843272	0.852684	0.771947	0.483531	0.739736	0.761148	-0.0369598	-0.0647044	0.179856	0.504493	0.843272	1	0.798079	0.549764	0.596528	0.818368	0.822215	0.138536	0.0563313	0.384533	0.544342	0.852684	0.798079	1	0.660146	0.506354	0.743701	0.91248	0.0028483	-0.068718	0.251049	0.678643	0.771947	0.549764	0.660146
'A'	'Awake'	1	0.621172	0.467797	0.567898	0.76445	0.787954	0.747298	0.478178	0.450043	0.475055	0.57854	0.621172	1	0.695211	0.861096	0.768104	0.529235	0.700571	0.679576	0.00733715	-0.0379478	0.393561	0.467797	0.695211	1	0.638756	0.345801	0.590613	0.802063	0.745437	0.273349	0.21451	0.516656	0.567898	0.861096	0.638756	1	0.652709	0.479355	0.652566	0.854838	0.0780215	0.0108334	0.388846	0.76445	0.768104	0.345801	0.652709
'A'	'Awake'	1	0.669344	0.28838	0.454418	0.607289	0.344379	0.745684	0.308761	0.383998	0.636151	0.0328999	0.669344	1	0.680637	0.778602	0.679759	0.395081	0.79265	0.622419	0.0444973	0.121149	0.136	0.28838	0.680637	1	0.568178	0.193675	0.491974	0.714222	0.680989	0.0738718	0.0557225	0.266283	0.454418	0.778602	0.568178	1	0.673229	0.463895	0.536557	0.89497	0.0126246	-0.043227	0.133172	0.607289	0.679759	0.193675	0.673229
'A'	'Awake'	1	0.819769	0.447868	0.490302	0.883029	0.757373	0.734516	0.306725	0.52586	0.761578	0.177316	0.819769	1	0.702756	0.780387	0.816213	0.650226	0.761883	0.553238	0.282937	0.450072	0.294416	0.447868	0.702756	1	0.661889	0.312135	0.474595	0.794765	0.656346	0.210167	0.176889	0.360618	0.490302	0.780387	0.661889	1	0.517599	0.464566	0.555649	0.89938	0.20742	0.206309	0.331367	0.883029	0.816213	0.312135	0.517599
'K'	'Awake'	1	0.760108	0.561004	0.533055	0.798185	0.681278	0.765811	0.442443	0.273662	0.18072	0.29053	0.760108	1	0.63665	0.75663	0.676599	0.585329	0.717035	0.538653	0.164822	-0.0435462	0.277711	0.561004	0.63665	1	0.529865	0.409762	0.621933	0.715674	0.626208	0.230755	0.153983	0.333371	0.533055	0.75663	0.529865	1	0.467155	0.372621	0.533701	0.837863	0.22186	0.096895	0.203391	0.798185	0.676599	0.409762	0.467155
'K'	'Awake'	1	0.535698	0.434464	0.447081	0.574085	0.52578	0.60135	0.404417	0.691025	0.790201	0.0469667	0.535698	1	0.661901	0.822737	0.559486	0.521977	0.627616	0.670702	0.322398	0.284482	0.162958	0.434464	0.661901	1	0.673311	0.301906	0.545935	0.812461	0.824185	0.283137	0.244739	0.158646	0.447081	0.822737	0.673311	1	0.463371	0.396244	0.578669	0.845502	0.311713	0.272458	0.0711384	0.574085	0.559486	0.301906	0.463371
'K'	'Awake'	1	0.831645	0.663198	0.752635	0.807644	0.710127	0.8514	0.701484	0.508227	0.61019	0.260384	0.831645	1	0.76303	0.907757	0.777118	0.687349	0.829843	0.811186	0.372607	0.365146	0.29444	0.663198	0.76303	1	0.775218	0.603339	0.719946	0.842396	0.863135	0.376348	0.427576	0.312534	0.752635	0.907757	0.775218	1	0.717622	0.599307	0.782525	0.925263	0.372137	0.432491	0.216418	0.807644	0.777118	0.603339	0.717622
'K'	'Awake'	1	0.629899	0.434044	0.431789	0.568497	0.748097	0.635695	0.320085	0.715982	0.699848	0.49493	0.629899	1	0.596717	0.774889	0.550295	0.518108	0.585794	0.512806	0.446814	0.370391	0.391626	0.434044	0.596717	1	0.69965	0.144116	0.542647	0.739273	0.78658	0.418248	0.44547	0.345861	0.431789	0.774889	0.69965	1	0.408539	0.331979	0.531122	0.864182	0.341852	0.36079	0.196309	0.568497	0.550295	0.144116	0.408539
'K'	'Awake'	1	0.778869	0.46935	0.494095	0.829977	0.811106	0.574654	0.371088	0.686405	0.649055	0.573086	0.778869	1	0.679188	0.815525	0.694254	0.634306	0.713618	0.609043	0.484984	0.253048	0.548019	0.46935	0.679188	1	0.760965	0.312729	0.54866	0.775685	0.858814	0.375689	0.122386	0.535911	0.494095	0.815525	0.760965	1	0.39429	0.519699	0.608317	0.878109	0.378766	0.0497244	0.527672	0.829977	0.694254	0.312729	0.39429
'K'	'Awake'	1	0.711011	0.680961	0.641075	0.709405	0.810827	0.734652	0.588669	0.423576	0.448244	0.450173	0.711011	1	0.778368	0.885127	0.713239	0.67622	0.695944	0.743022	0.147471	0.00705098	0.462983	0.680961	0.778368	1	0.815016	0.553969	0.725001	0.830049	0.851909	0.189262	0.156809	0.589079	0.641075	0.885127	0.815016	1	0.645485	0.61264	0.662353	0.918974	0.109601	0.112184	0.44721	0.709405	0.713239	0.553969	0.645485
'K'	'Awake'	1	0.706182	0.576458	0.571852	0.835285	0.656369	0.6821	0.493813	0.655145	0.614523	0.462078	0.706182	1	0.806256	0.828184	0.606285	0.464604	0.857734	0.644415	0.493067	0.492991	0.348188	0.576458	0.806256	1	0.852177	0.471879	0.511727	0.841096	0.852265	0.367702	0.388952	0.361733	0.571852	0.828184	0.852177	1	0.508199	0.403909	0.79153	0.897519	0.38253	0.419962	0.313913	0.835285	0.606285	0.471879	0.508199
'K'	'Awake'	1	0.844064	0.824647	0.77159	0.901144	0.654276	0.862639	0.738836	0.506062	0.809992	0.120629	0.844064	1	0.856791	0.855461	0.783409	0.457638	0.901816	0.7429	0.292638	0.608451	0.159094	0.824647	0.856791	1	0.807075	0.732554	0.631116	0.889228	0.792264	0.392785	0.648384	0.202975	0.77159	0.855461	0.807075	1	0.724199	0.431733	0.730235	0.952808	0.345345	0.603434	0.131844	0.901144	0.783409	0.732554	0.724199
'K'	'Awake'	1	0.690841	0.510652	0.623045	0.708915	0.639389	0.732621	0.606903	0.644745	0.67547	0.218029	0.690841	1	0.719784	0.838458	0.726066	0.608155	0.781898	0.67611	0.257337	0.318673	0.268453	0.510652	0.719784	1	0.651294	0.436059	0.697103	0.817049	0.785333	0.253394	0.215137	0.35239	0.623045	0.838458	0.651294	1	0.633166	0.494502	0.675882	0.832198	0.219604	0.315678	0.22354	0.708915	0.726066	0.436059	0.633166
'Ki'	'Ketamine'	1	0.528913	0.261117	0.0332269	0.660989	0.625445	0.775232	-0.105816	0.805951	0.872548	0.584992	0.528913	1	0.542242	0.398675	0.614439	0.294156	0.640721	0.097696	0.30803	0.361987	0.211941	0.261117	0.542242	1	0.723101	0.0151127	-0.120969	0.675366	0.674527	0.0108038	0.20593	-0.16736	0.0332269	0.398675	0.723101	1	-0.0523849	-0.204125	0.265316	0.913224	-0.0767369	0.031419	-0.276354	0.660989	0.614439	0.0151127	-0.0523849
'Ki'	'Ketamine'	1	0.646067	0.400451	0.288168	0.733652	0.738011	0.778296	0.153773	0.822522	0.914849	0.637289	0.646067	1	0.696375	0.586161	0.656884	0.473851	0.732815	0.398766	0.43592	0.496158	0.378417	0.400451	0.696375	1	0.783193	0.196132	0.211174	0.768715	0.734667	0.207525	0.344427	0.190522	0.288168	0.586161	0.783193	1	0.226236	0.186606	0.500412	0.94973	0.176142	0.241049	0.211759	0.733652	0.656884	0.196132	0.226236
'Ki'	'Ketamine'	1	0.637208	0.259443	0.363785	0.40646	0.475289	0.622478	0.198248	0.812119	0.939343	0.449313	0.637208	1	0.423364	0.648809	0.327062	0.190544	0.618943	0.331396	0.375272	0.581794	0.104705	0.259443	0.423364	1	0.78807	-0.0662025	-0.00246517	0.790283	0.855604	0.0905743	0.292825	-0.0511371	0.363785	0.648809	0.78807	1	0.185301	0.0826452	0.67564	0.879342	0.216529	0.373913	-0.0271469	0.40646	0.327062	-0.0662025	0.185301
'Ki'	'Ketamine'	1	0.610049	0.450207	0.489654	0.465896	0.509253	0.807724	0.378845	0.846756	0.930341	0.450318	0.610049	1	0.594536	0.753689	0.683485	0.434335	0.702583	0.524256	0.355289	0.416406	0.335828	0.450207	0.594536	1	0.820168	0.182763	0.220071	0.8217	0.865334	0.262141	0.378856	0.181852	0.489654	0.753689	0.820168	1	0.300728	0.251277	0.765714	0.93047	0.253873	0.377877	0.219694	0.465896	0.683485	0.182763	0.300728
'Ki'	'Ketamine'	1	0.65951	0.239117	0.117863	0.765421	0.681655	0.775499	-0.0717668	0.863138	0.885704	0.634384	0.65951	1	0.623466	0.509175	0.639652	0.351774	0.819002	0.248803	0.450164	0.549661	0.287516	0.239117	0.623466	1	0.840136	0.103078	-0.0323739	0.690192	0.781954	0.0583995	0.255412	-0.00478932	0.117863	0.509175	0.840136	1	0.0290111	-0.0892371	0.485878	0.939491	0.010918	0.18508	-0.0662266	0.765421	0.639652	0.103078	0.0290111
'Ki'	'Ketamine'	1	0.703263	0.462087	0.340885	0.801006	0.694822	0.828194	0.197525	0.855731	0.93252	0.612398	0.703263	1	0.707605	0.622797	0.772089	0.535935	0.809444	0.416709	0.501991	0.597676	0.444646	0.462087	0.707605	1	0.813554	0.344516	0.40663	0.78009	0.763814	0.365941	0.457962	0.377159	0.340885	0.622797	0.813554	1	0.305889	0.268854	0.605845	0.951869	0.257305	0.345098	0.292753	0.801006	0.772089	0.344516	0.305889
'Ki'	'Ketamine'	1	0.661092	0.538513	0.551555	0.603935	0.744459	0.824228	0.441604	0.895019	0.935334	0.700406	0.661092	1	0.658369	0.699859	0.706276	0.630641	0.654071	0.520124	0.533393	0.514481	0.545145	0.538513	0.658369	1	0.879926	0.232869	0.473795	0.839554	0.886195	0.378207	0.4391	0.431756	0.551555	0.699859	0.879926	1	0.344311	0.437659	0.782345	0.947018	0.372643	0.420448	0.380737	0.603935	0.706276	0.232869	0.344311
'K'	'Ketamine'	1	0.484199	0.462703	0.425024	0.580395	0.745693	0.322521	0.512204	0.835529	0.860865	0.549972	0.484199	1	0.641804	0.81011	0.718393	0.427093	0.277448	0.736582	0.292119	0.324409	0.164803	0.462703	0.641804	1	0.533303	0.340251	0.553817	0.626524	0.73552	0.284865	0.318826	0.435041	0.425024	0.81011	0.533303	1	0.687702	0.359531	0.116316	0.882952	0.242977	0.262416	0.0645721	0.580395	0.718393	0.340251	0.687702
'K'	'Ketamine'	1	0.538164	0.525459	0.522109	0.65308	0.699363	0.794486	0.460528	0.778544	0.794708	0.61409	0.538164	1	0.69019	0.793662	0.764433	0.637768	0.613742	0.635504	0.261648	0.273156	0.485018	0.525459	0.69019	1	0.837162	0.447605	0.741609	0.78779	0.873054	0.384498	0.448916	0.656668	0.522109	0.793662	0.837162	1	0.615523	0.641061	0.709517	0.898382	0.308566	0.357874	0.519169	0.65308	0.764433	0.447605	0.615523
'K'	'Ketamine'	1	0.505432	0.516767	0.536206	0.700188	0.678004	0.796978	0.454004	0.798538	0.875673	0.53025	0.505432	1	0.737555	0.812537	0.607737	0.518002	0.571575	0.68415	0.358842	0.389492	0.289136	0.516767	0.737555	1	0.782087	0.462457	0.56638	0.771875	0.850412	0.40928	0.467985	0.401793	0.536206	0.812537	0.782087	1	0.518299	0.463158	0.631172	0.91474	0.396664	0.446937	0.286532	0.700188	0.607737	0.462457	0.518299
'K'	'Ketamine'	1	0.491819	0.442563	0.367087	0.538778	0.57983	0.737819	0.320295	0.684498	0.757617	0.45623	0.491819	1	0.771052	0.722208	0.556705	0.509453	0.625496	0.581988	0.268194	0.314538	0.394607	0.442563	0.771052	1	0.805465	0.303083	0.383677	0.785218	0.798109	0.214579	0.413893	0.380209	0.367087	0.722208	0.805465	1	0.480265	0.402543	0.548687	0.921716	0.225064	0.284385	0.353478	0.538778	0.556705	0.303083	0.480265
'K'	'Ketamine'	1	0.458553	0.590975	0.231581	0.350098	0.177691	0.757363	0.130116	0.388341	0.793236	0.205332	0.458553	1	0.679627	0.734661	0.418328	0.386772	0.504368	0.443833	0.294672	0.321419	0.382	0.590975	0.679627	1	0.484022	0.229339	0.0793612	0.810055	0.477126	0.155565	0.470877	0.0888497	0.231581	0.734661	0.484022	1	0.562816	0.419228	0.155132	0.780577	0.366122	0.222217	0.396215	0.350098	0.418328	0.229339	0.562816
'R'	'Ketamine'	1	0.69401	0.606328	0.490914	0.776131	0.641134	0.811939	0.35273	0.797848	0.892488	0.488722	0.69401	1	0.513931	0.539732	0.731497	0.479908	0.613503	0.262214	0.475994	0.585784	0.282058	0.606328	0.513931	1	0.726032	0.338905	0.32681	0.828315	0.75348	0.406128	0.572295	0.282662	0.490914	0.539732	0.726032	1	0.324758	0.343368	0.567733	0.898856	0.445297	0.508954	0.318059	0.776131	0.731497	0.338905	0.324758
'R'	'Ketamine'	1	0.311504	0.269286	-0.164095	0.566129	0.613592	0.63252	-0.174695	0.689954	0.753118	0.475725	0.311504	1	0.421525	0.502012	0.585511	0.224474	0.398331	0.284725	0.120874	0.151104	0.150951	0.269286	0.421525	1	0.620117	0.153906	-0.0170556	0.818103	0.694854	-0.121113	0.12618	-0.0652264	-0.164095	0.502012	0.620117	1	0.0220661	-0.272395	0.224474	0.917203	-0.230475	-0.0733602	-0.219914	0.566129	0.585511	0.153906	0.0220661
'R'	'Ketamine'	1	0.647701	0.308219	0.157873	0.768137	0.579766	0.656967	-0.0522641	0.790848	0.951755	0.413848	0.647701	1	0.206195	0.305381	0.574372	0.338539	0.467845	-0.0948565	0.417484	0.642092	0.159704	0.308219	0.206195	1	0.773398	-0.0327385	-0.255824	0.837919	0.790584	-0.0725341	0.244069	-0.247164	0.157873	0.305381	0.773398	1	-0.0966565	-0.321568	0.621042	0.880937	-0.125007	0.158749	-0.277252	0.768137	0.574372	-0.0327385	-0.0966565
'R'	'Ketamine'	1	0.640067	0.730982	0.558865	0.714615	0.640794	0.816043	0.53238	0.853213	0.950387	0.629248	0.640067	1	0.586895	0.785124	0.750279	0.648143	0.480298	0.547277	0.635989	0.596482	0.618138	0.730982	0.586895	1	0.730312	0.539118	0.388307	0.915982	0.828481	0.509391	0.69144	0.399031	0.558865	0.785124	0.730312	1	0.547349	0.480308	0.55751	0.88225	0.540907	0.555213	0.492421	0.714615	0.750279	0.539118	0.547349
'R'	'Ketamine'	1	0.561512	0.642988	0.481588	0.70724	0.588038	0.800116	0.406338	0.746226	0.857294	0.475418	0.561512	1	0.321301	0.401538	0.56187	0.458571	0.393878	0.204509	0.447479	0.515965	0.305143	0.642988	0.321301	1	0.730194	0.355164	0.209621	0.891147	0.769159	0.326412	0.544382	0.212846	0.481588	0.401538	0.730194	1	0.33042	0.240491	0.614506	0.919594	0.326327	0.541078	0.258689	0.70724	0.56187	0.355164	0.33042
'R'	'Ketamine'	1	0.436522	0.547382	0.495771	0.54561	0.736742	0.831701	0.434499	0.854281	0.90164	0.683542	0.436522	1	0.781643	0.775237	0.599736	0.445794	0.59974	0.622644	0.269554	0.32041	0.325498	0.547382	0.781643	1	0.855554	0.442125	0.398081	0.771907	0.825252	0.314251	0.427869	0.316967	0.495771	0.775237	0.855554	1	0.434041	0.414794	0.669129	0.933254	0.313749	0.417538	0.335621	0.54561	0.599736	0.442125	0.434041
'R'	'Ketamine'	1	0.632755	0.501888	0.275822	0.681818	0.614628	0.736464	0.168661	0.830862	0.959197	0.489862	0.632755	1	0.325177	0.404851	0.705507	0.546648	0.401685	0.114645	0.569842	0.579173	0.442161	0.501888	0.325177	1	0.598014	0.121536	0.0861607	0.856382	0.735491	0.242533	0.451757	0.082189	0.275822	0.404851	0.598014	1	0.196316	-0.0105078	0.450725	0.882026	0.143574	0.266078	0.050386	0.681818	0.705507	0.121536	0.196316
'R'	'Ketamine'	1	0.781715	0.62447	0.615448	0.818149	0.688515	0.788855	0.482154	0.894419	0.963889	0.68161	0.781715	1	0.690235	0.763561	0.763858	0.6	0.742395	0.585845	0.665392	0.728479	0.570069	0.62447	0.690235	1	0.755325	0.442822	0.355049	0.896728	0.793103	0.449222	0.561766	0.33579	0.615448	0.763561	0.755325	1	0.549221	0.372437	0.71877	0.917938	0.5054	0.592818	0.374138	0.818149	0.763858	0.442822	0.549221
'R'	'Ketamine'	1	0.817813	0.452787	0.337085	0.75022	0.495583	0.791372	0.140131	0.822909	0.969328	0.362211	0.817813	1	0.588314	0.597295	0.636225	0.39336	0.76275	0.341903	0.594886	0.759289	0.29416	0.452787	0.588314	1	0.845774	0.111595	-0.0970069	0.828092	0.841767	0.100832	0.429992	-0.133229	0.337085	0.597295	0.845774	1	0.16385	-0.0493459	0.621843	0.934879	0.0587796	0.309107	-0.0559962	0.75022	0.636225	0.111595	0.16385
'R'	'Ketamine'	1	0.589386	-0.00530775	0.116872	0.808597	0.486062	0.564488	-0.13173	0.797686	0.898812	0.384873	0.589386	1	0.413708	0.480129	0.526401	0.0325084	0.768088	0.0930454	0.250142	0.495279	-0.0104035	-0.00530775	0.413708	1	0.805401	-0.098653	-0.217203	0.637566	0.771399	-0.11259	0.0753977	-0.168855	0.116872	0.480129	0.805401	1	0.0794788	-0.0500274	0.510075	0.881079	0.0474522	0.155294	0.0283414	0.808597	0.526401	-0.098653	0.0794788
'Ki'	'Moderate Sevoflurane'	1	0.755456	0.717831	0.693119	0.843097	0.807925	0.871361	0.659252	0.764509	0.890804	0.616132	0.755456	1	0.93751	0.949227	0.937365	0.533711	0.859969	0.89163	0.391335	0.543018	0.323838	0.717831	0.93751	1	0.958655	0.847875	0.477517	0.888264	0.946223	0.344625	0.528791	0.246515	0.693119	0.949227	0.958655	1	0.888997	0.487878	0.805287	0.984068	0.340515	0.478577	0.256188	0.843097	0.937365	0.847875	0.888997
'Ki'	'Moderate Sevoflurane'	1	0.770207	0.74106	0.714956	0.853155	0.788332	0.897716	0.659622	0.694289	0.857367	0.613958	0.770207	1	0.943835	0.953467	0.929445	0.597255	0.869597	0.889631	0.328236	0.521046	0.372904	0.74106	0.943835	1	0.964359	0.858783	0.559185	0.88369	0.946934	0.319751	0.498817	0.331867	0.714956	0.953467	0.964359	1	0.899083	0.56953	0.810371	0.981167	0.30099	0.459107	0.3165	0.853155	0.929445	0.858783	0.899083
'Ki'	'Moderate Sevoflurane'	1	0.718692	0.691803	0.649571	0.817653	0.760958	0.883363	0.611371	0.742374	0.897609	0.602793	0.718692	1	0.904293	0.94171	0.916275	0.522425	0.82194	0.868798	0.368378	0.534537	0.326879	0.691803	0.904293	1	0.933079	0.790882	0.448878	0.861532	0.933136	0.32555	0.539492	0.250918	0.649571	0.94171	0.933079	1	0.872497	0.473465	0.756431	0.975475	0.292203	0.455479	0.252468	0.817653	0.916275	0.790882	0.872497
'Ki'	'Moderate Sevoflurane'	1	0.622578	0.587872	0.573496	0.828483	0.803432	0.839674	0.491937	0.739187	0.881615	0.665319	0.622578	1	0.840407	0.879679	0.80363	0.443316	0.771198	0.738473	0.265637	0.450031	0.304701	0.587872	0.840407	1	0.90773	0.663235	0.3757	0.847579	0.894801	0.225499	0.456357	0.224159	0.573496	0.879679	0.90773	1	0.757551	0.392921	0.734794	0.956639	0.195229	0.385971	0.224317	0.828483	0.80363	0.663235	0.757551
'Ki'	'Moderate Sevoflurane'	1	0.672365	0.78663	0.699523	0.782638	0.703741	0.914195	0.726959	0.769739	0.875293	0.616858	0.672365	1	0.886591	0.947764	0.891515	0.501839	0.734081	0.898345	0.411263	0.471083	0.420628	0.78663	0.886591	1	0.892924	0.823333	0.551563	0.902102	0.904396	0.480268	0.603174	0.480138	0.699523	0.947764	0.892924	1	0.902605	0.514589	0.743646	0.976375	0.432241	0.487416	0.432488	0.782638	0.891515	0.823333	0.902605
'Ki'	'Moderate Sevoflurane'	1	0.618991	0.565885	0.475296	0.781072	0.748454	0.857603	0.399287	0.748698	0.870783	0.601076	0.618991	1	0.790548	0.79893	0.719651	0.368824	0.671476	0.644735	0.29336	0.431295	0.19902	0.565885	0.790548	1	0.851419	0.548865	0.303145	0.772553	0.830451	0.235927	0.425324	0.0999087	0.475296	0.79893	0.851419	1	0.638734	0.280947	0.566544	0.950014	0.194745	0.320926	0.0781971	0.781072	0.719651	0.548865	0.638734
'Ki'	'Moderate Sevoflurane'	1	0.663187	0.718379	0.632848	0.725401	0.643313	0.877297	0.658222	0.679688	0.835331	0.497592	0.663187	1	0.857512	0.88591	0.80383	0.426288	0.744031	0.824265	0.322066	0.45572	0.29954	0.718379	0.857512	1	0.822807	0.660275	0.446553	0.898514	0.844164	0.339976	0.566867	0.336335	0.632848	0.88591	0.822807	1	0.850687	0.394572	0.692353	0.970154	0.305636	0.42733	0.273245	0.725401	0.80383	0.660275	0.850687
'Ki'	'Moderate Sevoflurane'	1	0.627203	0.693661	0.647436	0.703907	0.666561	0.827108	0.616895	0.750348	0.878383	0.601492	0.627203	1	0.849313	0.854048	0.778745	0.463646	0.731913	0.735689	0.335525	0.40594	0.323085	0.693661	0.849313	1	0.867269	0.685275	0.430828	0.880878	0.838834	0.360827	0.5156	0.345297	0.647436	0.854048	0.867269	1	0.822118	0.450592	0.710126	0.948494	0.374639	0.416043	0.32	0.703907	0.778745	0.685275	0.822118
'Ki'	'Moderate Sevoflurane'	1	0.766233	0.60648	0.613952	0.771817	0.81224	0.828342	0.480451	0.832753	0.892959	0.72826	0.766233	1	0.749781	0.809138	0.824957	0.656999	0.805616	0.549026	0.559619	0.673277	0.542251	0.60648	0.749781	1	0.852483	0.501609	0.584855	0.795231	0.838278	0.449087	0.568657	0.473379	0.613952	0.809138	0.852483	1	0.642591	0.588062	0.662811	0.880562	0.470551	0.509945	0.481913	0.771817	0.824957	0.501609	0.642591
'Ki'	'Moderate Sevoflurane'	1	0.797181	0.736135	0.703483	0.820542	0.763648	0.852209	0.603641	0.779733	0.874227	0.675389	0.797181	1	0.826085	0.838734	0.73667	0.59825	0.834154	0.67621	0.507933	0.636627	0.494788	0.736135	0.826085	1	0.913326	0.567798	0.588288	0.860199	0.887685	0.493771	0.637116	0.525003	0.703483	0.838734	0.913326	1	0.604002	0.61912	0.763737	0.930607	0.504719	0.596038	0.55896	0.820542	0.73667	0.567798	0.604002
'J'	'Moderate Sevoflurane'	1	0.955828	0.895203	0.87922	0.98543	0.970499	0.968356	0.849583	0.983047	0.98897	0.958847	0.955828	1	0.959773	0.959909	0.948624	0.91157	0.973778	0.930496	0.924978	0.945085	0.905826	0.895203	0.959773	1	0.982737	0.876949	0.832971	0.958904	0.972151	0.855259	0.891956	0.831187	0.87922	0.959909	0.982737	1	0.871852	0.816037	0.932125	0.990366	0.841079	0.874821	0.81681	0.98543	0.948624	0.876949	0.871852
'J'	'Moderate Sevoflurane'	1	0.979155	0.948256	0.938414	0.987163	0.961256	0.974246	0.848589	0.943204	0.982485	0.934521	0.979155	1	0.969631	0.951548	0.966903	0.912694	0.983925	0.843721	0.889944	0.953202	0.88025	0.948256	0.969631	1	0.975274	0.926861	0.87671	0.976137	0.901257	0.856764	0.934576	0.83848	0.938414	0.951548	0.975274	1	0.934953	0.907391	0.931938	0.962284	0.898326	0.941321	0.879986	0.987163	0.966903	0.926861	0.934953
'J'	'Moderate Sevoflurane'	1	0.497604	0.29869	0.091533	0.904999	0.787335	0.808753	0.0630377	0.852933	0.913781	0.731814	0.497604	1	0.856456	0.779185	0.523777	0.176314	0.794512	0.703402	0.175264	0.328861	0.114086	0.29869	0.856456	1	0.929682	0.258843	-0.0886363	0.728309	0.905532	-0.0548729	0.126139	-0.142998	0.091533	0.779185	0.929682	1	0.0936423	-0.279263	0.516826	0.979772	-0.242175	-0.0683408	-0.318491	0.904999	0.523777	0.258843	0.0936423
'J'	'Moderate Sevoflurane'	1	0.669083	0.601039	0.337754	0.90198	0.849326	0.899517	0.332484	0.907269	0.95261	0.790975	0.669083	1	0.89252	0.80776	0.671312	0.437131	0.811979	0.740157	0.499337	0.563359	0.375801	0.601039	0.89252	1	0.893128	0.54253	0.324231	0.831859	0.880191	0.394923	0.490002	0.258772	0.337754	0.80776	0.893128	1	0.334035	0.065482	0.583272	0.973959	0.131517	0.219879	0.00999053	0.90198	0.671312	0.54253	0.334035
'J'	'Moderate Sevoflurane'	1	0.71716	0.645836	0.524678	0.872438	0.851696	0.878115	0.451109	0.914268	0.920762	0.822101	0.71716	1	0.879927	0.846424	0.722461	0.664944	0.843407	0.702044	0.570512	0.569138	0.591597	0.645836	0.879927	1	0.925252	0.559822	0.568606	0.864295	0.881015	0.493409	0.5152	0.503063	0.524678	0.846424	0.925252	1	0.49926	0.450899	0.726957	0.937918	0.376381	0.370971	0.381223	0.872438	0.722461	0.559822	0.49926
'R'	'Moderate Sevoflurane'	1	0.965974	0.976062	0.964742	0.973908	0.960719	0.991839	0.967055	0.979649	0.990156	0.912474	0.965974	1	0.990131	0.996382	0.991871	0.930645	0.971705	0.992197	0.92916	0.942674	0.865272	0.976062	0.990131	1	0.987423	0.980197	0.933774	0.988133	0.988736	0.942347	0.957126	0.874184	0.964742	0.996382	0.987423	1	0.992228	0.928098	0.967031	0.998097	0.9259	0.939537	0.863387	0.973908	0.991871	0.980197	0.992228
'R'	'Moderate Sevoflurane'	1	0.9487	0.961836	0.947435	0.959895	0.937369	0.989586	0.948991	0.959084	0.982035	0.842322	0.9487	1	0.987725	0.994907	0.989069	0.889943	0.960144	0.988665	0.873901	0.905661	0.768668	0.961836	0.987725	1	0.986145	0.975285	0.894975	0.980519	0.987373	0.888112	0.921892	0.775208	0.947435	0.994907	0.986145	1	0.989177	0.892022	0.954903	0.9977	0.87296	0.903084	0.772959	0.959895	0.989069	0.975285	0.989177
'R'	'Moderate Sevoflurane'	1	0.937138	0.956796	0.930358	0.949684	0.923701	0.987378	0.927666	0.956413	0.977343	0.853807	0.937138	1	0.983018	0.992397	0.986214	0.875152	0.947957	0.983546	0.862703	0.887614	0.778039	0.956796	0.983018	1	0.979695	0.96769	0.880853	0.976863	0.978862	0.885779	0.91869	0.793619	0.930358	0.992397	0.979695	1	0.981491	0.866856	0.937063	0.997086	0.852442	0.876876	0.772029	0.949684	0.986214	0.96769	0.981491
'R'	'Moderate Sevoflurane'	1	0.868845	0.907362	0.880556	0.903316	0.920435	0.968268	0.888063	0.952565	0.972826	0.809049	0.868845	1	0.954955	0.978081	0.953424	0.818504	0.89624	0.964167	0.760215	0.792865	0.67457	0.907362	0.954955	1	0.94925	0.903011	0.858093	0.96379	0.955924	0.824389	0.858248	0.737593	0.880556	0.978081	0.94925	1	0.964258	0.837893	0.894023	0.994976	0.777424	0.804719	0.699833	0.903316	0.953424	0.903011	0.964258
'R'	'Moderate Sevoflurane'	1	0.806031	0.83859	0.823691	0.850423	0.863952	0.936503	0.835159	0.891438	0.935292	0.711999	0.806031	1	0.932804	0.961277	0.916938	0.733608	0.854514	0.938139	0.591061	0.655612	0.5079	0.83859	0.932804	1	0.911302	0.831444	0.757904	0.944076	0.91961	0.652309	0.729377	0.56831	0.823691	0.961277	0.911302	1	0.943758	0.751489	0.83969	0.990053	0.606715	0.667995	0.543888	0.850423	0.916938	0.831444	0.943758
'R'	'Moderate Sevoflurane'	1	0.716982	0.809735	0.790098	0.796244	0.819073	0.935119	0.78076	0.924033	0.959972	0.751398	0.716982	1	0.869942	0.861723	0.815708	0.638546	0.768363	0.794941	0.620607	0.642152	0.56414	0.809735	0.869942	1	0.843137	0.720994	0.687938	0.925808	0.831187	0.688697	0.754278	0.614185	0.790098	0.861723	0.843137	1	0.894463	0.699202	0.775138	0.977756	0.676539	0.708247	0.627092	0.796244	0.815708	0.720994	0.894463
'R'	'Moderate Sevoflurane'	1	0.716286	0.755695	0.726598	0.796052	0.740289	0.913791	0.680573	0.887783	0.942192	0.703589	0.716286	1	0.840451	0.849263	0.815732	0.589277	0.757518	0.767503	0.576886	0.629652	0.510426	0.755695	0.840451	1	0.816979	0.676496	0.598997	0.898305	0.793652	0.609828	0.685854	0.547307	0.726598	0.849263	0.816979	1	0.859838	0.626627	0.709886	0.966703	0.588581	0.638257	0.572454	0.796052	0.815732	0.676496	0.859838
'R'	'Moderate Sevoflurane'	1	0.716975	0.761565	0.763404	0.753885	0.692953	0.905782	0.713758	0.872115	0.941	0.665855	0.716975	1	0.823225	0.79917	0.781798	0.626464	0.746821	0.690632	0.622595	0.667954	0.624292	0.761565	0.823225	1	0.842753	0.640871	0.56968	0.907469	0.804102	0.609385	0.695846	0.551579	0.763404	0.79917	0.842753	1	0.800455	0.584557	0.768639	0.959115	0.617585	0.687159	0.569565	0.753885	0.781798	0.640871	0.800455
'Ki'	'Deep Sevoflurane'	1	0.721376	0.622688	0.642703	0.822858	0.659795	0.808616	0.580764	0.725452	0.839264	0.561067	0.721376	1	0.911311	0.965667	0.899704	0.290538	0.86793	0.910113	0.267929	0.474585	0.172603	0.622688	0.911311	1	0.954003	0.753636	0.0951055	0.905085	0.973623	0.10983	0.46084	-0.00881465	0.642703	0.965667	0.954003	1	0.84402	0.170447	0.853424	0.975338	0.163379	0.426733	0.0619028	0.822858	0.899704	0.753636	0.84402
'Ki'	'Deep Sevoflurane'	1	0.816593	0.599033	0.499162	0.913802	0.867392	0.824056	0.313645	0.86135	0.92046	0.771433	0.816593	1	0.794874	0.717782	0.792214	0.61432	0.881532	0.479244	0.56369	0.717444	0.512745	0.599033	0.794874	1	0.874447	0.547892	0.424322	0.812532	0.78271	0.358603	0.550993	0.295006	0.499162	0.717782	0.874447	1	0.493694	0.373692	0.605448	0.928088	0.298602	0.448596	0.237689	0.913802	0.792214	0.547892	0.493694
'Ki'	'Deep Sevoflurane'	1	0.683933	0.774944	0.621299	0.784762	0.856046	0.901008	0.657103	0.850501	0.927686	0.770381	0.683933	1	0.94901	0.9711	0.932069	0.456011	0.818451	0.945447	0.401211	0.510555	0.387608	0.774944	0.94901	1	0.940458	0.902758	0.557257	0.904281	0.950947	0.491008	0.627102	0.472746	0.621299	0.9711	0.940458	1	0.896837	0.4156	0.757798	0.985945	0.35456	0.450938	0.357278	0.784762	0.932069	0.902758	0.896837
'Ki'	'Deep Sevoflurane'	1	0.488597	0.458441	0.427219	0.738898	0.669255	0.685047	0.390412	0.682985	0.787208	0.471511	0.488597	1	0.905523	0.890989	0.764673	0.237792	0.808792	0.781823	0.120842	0.306788	0.100369	0.458441	0.905523	1	0.924814	0.694215	0.184562	0.785114	0.894359	0.0604152	0.285942	0.0901762	0.427219	0.890989	0.924814	1	0.6804	0.143762	0.693949	0.966462	0.0304556	0.214083	0.044456	0.738898	0.764673	0.694215	0.6804
'Ki'	'Deep Sevoflurane'	1	0.689382	0.706942	0.63595	0.793785	0.737232	0.834251	0.638167	0.778786	0.860097	0.632179	0.689382	1	0.920184	0.966159	0.857664	0.380174	0.813003	0.885622	0.305457	0.487096	0.287426	0.706942	0.920184	1	0.939499	0.787254	0.40834	0.868585	0.944644	0.335164	0.561438	0.320137	0.63595	0.966159	0.939499	1	0.819205	0.373883	0.763932	0.959532	0.289225	0.464939	0.293249	0.793785	0.857664	0.787254	0.819205
'Ki'	'Deep Sevoflurane'	1	0.732999	0.752521	0.699693	0.817958	0.740136	0.886623	0.703244	0.655004	0.807262	0.547956	0.732999	1	0.979476	0.989868	0.964264	0.285103	0.909186	0.970699	0.105049	0.290774	0.0783486	0.752521	0.979476	1	0.979211	0.946661	0.316106	0.935353	0.980151	0.140507	0.338069	0.105756	0.699693	0.989868	0.979211	1	0.950148	0.238937	0.884766	0.989477	0.0802005	0.263786	0.045112	0.817958	0.964264	0.946661	0.950148
'Ki'	'Deep Sevoflurane'	1	0.709134	0.713793	0.663003	0.757149	0.672373	0.865641	0.659393	0.597194	0.802022	0.491517	0.709134	1	0.979207	0.987329	0.954826	0.255042	0.896544	0.971564	0.050871	0.319046	0.0731926	0.713793	0.979207	1	0.979021	0.933204	0.260074	0.917624	0.98139	0.0635529	0.343907	0.0857704	0.663003	0.987329	0.979021	1	0.94215	0.225049	0.865359	0.991637	0.0201689	0.276926	0.052208	0.757149	0.954826	0.933204	0.94215
'Ki'	'Deep Sevoflurane'	1	0.567481	0.592001	0.508012	0.676198	0.65509	0.792872	0.518193	0.622666	0.785975	0.487484	0.567481	1	0.95879	0.97537	0.936088	0.235439	0.795946	0.94414	0.0042213	0.19513	0.0182108	0.592001	0.95879	1	0.962248	0.913003	0.257395	0.830715	0.965092	0.0345941	0.226747	0.0400525	0.508012	0.97537	0.962248	1	0.918172	0.200132	0.737031	0.982645	-0.0334626	0.13575	-0.0125124	0.676198	0.936088	0.913003	0.918172
'J'	'Deep Sevoflurane'	1	0.74889	0.70706	0.53483	0.884507	0.862815	0.894435	0.495152	0.862658	0.909237	0.751849	0.74889	1	0.911152	0.888284	0.742597	0.568034	0.857908	0.795803	0.512563	0.644451	0.449425	0.70706	0.911152	1	0.91527	0.619656	0.488797	0.88491	0.895911	0.446284	0.612367	0.385146	0.53483	0.888284	0.91527	1	0.503881	0.337948	0.72862	0.949107	0.277732	0.41133	0.242339	0.884507	0.742597	0.619656	0.503881
'J'	'Deep Sevoflurane'	1	0.829769	0.806992	0.731199	0.859423	0.847041	0.922928	0.687119	0.882932	0.94292	0.752035	0.829769	1	0.899863	0.903391	0.850068	0.754678	0.83622	0.8275	0.711649	0.754623	0.66059	0.806992	0.899863	1	0.942028	0.708357	0.632547	0.900179	0.933299	0.624443	0.741486	0.533236	0.731199	0.903391	0.942028	1	0.687449	0.602409	0.798942	0.972638	0.57842	0.670272	0.497704	0.859423	0.850068	0.708357	0.687449
'R'	'Deep Sevoflurane'	1	0.848667	0.847655	0.788604	0.864821	0.67636	0.918881	0.77749	0.803666	0.897212	0.494947	0.848667	1	0.957153	0.987116	0.974928	0.456112	0.855698	0.972775	0.511956	0.644164	0.260884	0.847655	0.957153	1	0.943672	0.903552	0.365449	0.927702	0.953534	0.465283	0.654467	0.178991	0.788604	0.987116	0.943672	1	0.958019	0.409284	0.808399	0.991239	0.452637	0.586767	0.210873	0.864821	0.974928	0.903552	0.958019
'R'	'Deep Sevoflurane'	1	0.852276	0.846079	0.790235	0.879436	0.738871	0.932053	0.775139	0.821994	0.926519	0.448541	0.852276	1	0.961454	0.987788	0.978733	0.53973	0.890382	0.974152	0.555336	0.692657	0.288215	0.846079	0.961454	1	0.948272	0.916011	0.455494	0.942347	0.96014	0.50114	0.699391	0.178631	0.790235	0.987788	0.948272	1	0.957411	0.484373	0.841721	0.991761	0.490061	0.627055	0.248784	0.879436	0.978733	0.916011	0.957411
'R'	'Deep Sevoflurane'	1	0.401439	0.514443	0.300282	0.48904	0.672132	0.868749	0.329831	0.833478	0.914688	0.429136	0.401439	1	0.781764	0.942783	0.878251	0.236481	0.516413	0.869599	0.19015	0.216767	0.0496705	0.514443	0.781764	1	0.79616	0.606228	0.132368	0.761258	0.851326	0.189101	0.402646	-0.132365	0.300282	0.942783	0.79616	1	0.822442	0.152625	0.455347	0.960409	0.0914339	0.123108	-0.0355019	0.48904	0.878251	0.606228	0.822442
'R'	'Deep Sevoflurane'	1	0.808634	0.806357	0.76046	0.899296	0.617671	0.904022	0.750942	0.706107	0.84268	0.498073	0.808634	1	0.968811	0.982309	0.934316	0.184736	0.925342	0.952969	0.289551	0.489435	0.0938189	0.806357	0.968811	1	0.965138	0.891891	0.193785	0.942093	0.95784	0.289513	0.5035	0.105635	0.76046	0.982309	0.965138	1	0.907842	0.131296	0.876415	0.987621	0.24443	0.449488	0.0610415	0.899296	0.934316	0.891891	0.907842
'R'	'Deep Sevoflurane'	1	0.719082	0.477103	0.508767	0.871589	0.843714	0.795848	0.378004	0.846929	0.882344	0.732999	0.719082	1	0.702679	0.743716	0.745691	0.495502	0.860104	0.558961	0.447462	0.533167	0.375478	0.477103	0.702679	1	0.911004	0.41494	0.314474	0.727631	0.877901	0.284354	0.389205	0.245978	0.508767	0.743716	0.911004	1	0.495456	0.340309	0.678288	0.931606	0.304427	0.40149	0.249493	0.871589	0.745691	0.41494	0.495456
'R'	'Deep Sevoflurane'	1	0.69975	0.527767	0.540318	0.884806	0.895608	0.823825	0.435878	0.889941	0.909617	0.796992	0.69975	1	0.776025	0.851527	0.779589	0.585847	0.824993	0.675209	0.508596	0.564261	0.481769	0.527767	0.776025	1	0.890136	0.564375	0.435994	0.779075	0.857918	0.351967	0.438717	0.342137	0.540318	0.851527	0.890136	1	0.621295	0.451122	0.710439	0.923975	0.38126	0.452247	0.369249	0.884806	0.779589	0.564375	0.621295
'R'	'Deep Sevoflurane'	1	0.682885	0.683996	0.667912	0.65644	0.571974	0.90907	0.615951	0.827935	0.919997	0.45062	0.682885	1	0.791454	0.807775	0.826418	0.438091	0.765973	0.688389	0.449902	0.544087	0.269316	0.683996	0.791454	1	0.848928	0.570071	0.437689	0.853661	0.846606	0.508301	0.611669	0.299422	0.667912	0.807775	0.848928	1	0.723568	0.497291	0.748989	0.961199	0.48956	0.592066	0.329099	0.65644	0.826418	0.570071	0.723568
'R'	'Deep Sevoflurane'	1	0.459798	0.527752	0.489947	0.590488	0.655435	0.792937	0.41877	0.741892	0.830835	0.552258	0.459798	1	0.783155	0.818455	0.718552	0.297593	0.622518	0.65927	0.226016	0.286159	0.177778	0.527752	0.783155	1	0.821228	0.475142	0.30541	0.839364	0.795228	0.255146	0.392049	0.216101	0.489947	0.818455	0.821228	1	0.634992	0.243496	0.631428	0.939898	0.216957	0.321731	0.141818	0.590488	0.718552	0.475142	0.634992
'R'	'Deep Sevoflurane'	1	0.50507	0.530694	0.486091	0.528103	0.665042	0.836954	0.389575	0.768062	0.879896	0.538454	0.50507	1	0.758879	0.785755	0.683726	0.401306	0.626606	0.632731	0.236739	0.337573	0.218894	0.530694	0.758879	1	0.816154	0.4375	0.313138	0.799537	0.820205	0.239331	0.370656	0.173804	0.486091	0.785755	0.816154	1	0.640329	0.360559	0.593662	0.947293	0.225266	0.329118	0.218719	0.528103	0.683726	0.4375	0.640329
'R'	'Deep Sevoflurane'	1	0.515318	0.619259	0.58116	0.593349	0.604301	0.883089	0.538744	0.7447	0.892062	0.440553	0.515318	1	0.781437	0.825633	0.795393	0.332777	0.619028	0.693769	0.212074	0.298489	0.0904289	0.619259	0.781437	1	0.811706	0.571452	0.301197	0.83106	0.804215	0.279237	0.428176	0.115881	0.58116	0.825633	0.811706	1	0.742901	0.335732	0.616594	0.955884	0.287951	0.404457	0.123075	0.593349	0.795393	0.571452	0.742901
'J'	Moderate Propofol'	1	0.890019	0.891498	0.87601	0.950726	0.951525	0.959181	0.875181	0.975603	0.97264	0.946011	0.890019	1	0.969383	0.974683	0.924134	0.874298	0.943491	0.944493	0.822051	0.804612	0.852694	0.891498	0.969383	1	0.975471	0.897014	0.864946	0.963069	0.970631	0.827159	0.819179	0.845269	0.87601	0.974683	0.975471	1	0.902354	0.845163	0.938416	0.985236	0.806159	0.791401	0.822877	0.950726	0.924134	0.897014	0.902354
'K'	Moderate Propofol'	1	0.755043	0.777178	0.728985	0.830248	0.858237	0.922468	0.739269	0.906287	0.957443	0.756672	0.755043	1	0.860692	0.88337	0.840427	0.69731	0.789455	0.83718	0.669274	0.679269	0.596332	0.777178	0.860692	1	0.868897	0.730422	0.693986	0.896638	0.910193	0.658918	0.717401	0.647814	0.728985	0.88337	0.868897	1	0.7533	0.641236	0.780273	0.970252	0.632791	0.662263	0.54841	0.830248	0.840427	0.730422	0.7533
'K'	Moderate Propofol'	1	0.819889	0.551297	0.658934	0.74579	0.739715	0.722701	0.521553	0.864194	0.93393	0.658889	0.819889	1	0.700029	0.866966	0.705438	0.571314	0.780025	0.679094	0.618941	0.751592	0.472889	0.551297	0.700029	1	0.846631	0.520445	0.462252	0.846364	0.905442	0.47251	0.557845	0.46011	0.658934	0.866966	0.846631	1	0.662448	0.525916	0.773709	0.921995	0.521745	0.597039	0.446331	0.74579	0.705438	0.520445	0.662448
'K'	Moderate Propofol'	1	0.806716	0.813824	0.857229	0.891368	0.87512	0.942711	0.839742	0.958853	0.977655	0.840616	0.806716	1	0.912138	0.918009	0.862897	0.79386	0.833362	0.875338	0.792179	0.795158	0.748731	0.813824	0.912138	1	0.908109	0.800811	0.794295	0.901317	0.92242	0.796112	0.814837	0.768442	0.857229	0.918009	0.908109	1	0.90604	0.850394	0.870969	0.976694	0.843259	0.839161	0.79152	0.891368	0.862897	0.800811	0.90604
'K'	Moderate Propofol'	1	0.617263	0.61897	0.53559	0.788714	0.720663	0.897888	0.524795	0.880144	0.934573	0.629923	0.617263	1	0.883326	0.896383	0.791489	0.569631	0.728818	0.834107	0.495235	0.513038	0.485386	0.61897	0.883326	1	0.85722	0.681662	0.624517	0.80443	0.879855	0.552247	0.576166	0.561108	0.53559	0.896383	0.85722	1	0.718962	0.592325	0.642026	0.967582	0.455859	0.453839	0.515148	0.788714	0.791489	0.681662	0.718962
'K'	Moderate Propofol'	1	0.727766	0.754204	0.727485	0.823401	0.806801	0.937155	0.724216	0.915045	0.962129	0.741257	0.727766	1	0.885368	0.851809	0.764823	0.714818	0.783588	0.808863	0.690177	0.710468	0.639396	0.754204	0.885368	1	0.875869	0.71148	0.723114	0.877233	0.901116	0.694605	0.742279	0.65859	0.727485	0.851809	0.875869	1	0.75532	0.688301	0.799777	0.972462	0.65597	0.69565	0.600073	0.823401	0.764823	0.71148	0.75532
'K'	Moderate Propofol'	1	0.816259	0.828763	0.803977	0.855735	0.838803	0.945342	0.798287	0.935631	0.960773	0.795588	0.816259	1	0.906138	0.901066	0.851976	0.789103	0.840365	0.859287	0.754574	0.758542	0.731857	0.828763	0.906138	1	0.898107	0.798249	0.76518	0.911314	0.927712	0.762164	0.785744	0.715538	0.803977	0.901066	0.898107	1	0.838783	0.759356	0.839426	0.975898	0.741254	0.749756	0.699724	0.855735	0.851976	0.798249	0.838783
'K'	Moderate Propofol'	1	0.891661	0.655873	0.800844	0.697597	0.567217	0.830373	0.653572	0.858075	0.978362	0.488897	0.891661	1	0.676683	0.861963	0.656661	0.478036	0.776818	0.678687	0.733017	0.870827	0.400622	0.655873	0.676683	1	0.858649	0.381206	0.314673	0.885903	0.933873	0.504395	0.701432	0.310506	0.800844	0.861963	0.858649	1	0.574535	0.397605	0.840623	0.927094	0.652221	0.811641	0.371173	0.697597	0.656661	0.381206	0.574535
'R'	Moderate Propofol'	1	0.790432	0.645375	0.704225	0.845672	0.743841	0.840089	0.638517	0.890724	0.955191	0.702367	0.790432	1	0.808139	0.874043	0.753303	0.563091	0.860574	0.739296	0.614623	0.70073	0.543777	0.645375	0.808139	1	0.887689	0.573997	0.586996	0.858189	0.86108	0.580426	0.595946	0.62372	0.704225	0.874043	0.887689	1	0.735073	0.607402	0.790354	0.948618	0.610004	0.622194	0.595088	0.845672	0.753303	0.573997	0.735073
'R'	Moderate Propofol'	1	0.869061	0.808751	0.861701	0.941292	0.887282	0.910326	0.829067	0.955759	0.975981	0.871569	0.869061	1	0.927279	0.954022	0.868076	0.855315	0.923705	0.888646	0.823319	0.828542	0.829063	0.808751	0.927279	1	0.956289	0.778358	0.812961	0.936842	0.94969	0.780398	0.77842	0.797361	0.861701	0.954022	0.956289	1	0.858052	0.84946	0.926292	0.979248	0.828697	0.827141	0.829354	0.941292	0.868076	0.778358	0.858052
'R'	Moderate Propofol'	1	0.883396	0.892329	0.894282	0.939468	0.916002	0.960874	0.897302	0.966464	0.981421	0.910294	0.883396	1	0.981613	0.982054	0.937104	0.906502	0.937965	0.969015	0.834828	0.838555	0.85498	0.892329	0.981613	1	0.973137	0.917983	0.900651	0.959655	0.973051	0.843968	0.848863	0.852381	0.894282	0.982054	0.973137	1	0.941167	0.908596	0.937484	0.994554	0.843408	0.85323	0.854531	0.939468	0.937104	0.917983	0.941167
'R'	Moderate Propofol'	1	0.854181	0.852026	0.861019	0.885858	0.844394	0.941784	0.809743	0.93707	0.941558	0.824027	0.854181	1	0.912591	0.91769	0.900354	0.783166	0.887015	0.835088	0.770381	0.74111	0.73813	0.852026	0.912591	1	0.902977	0.831448	0.839297	0.937454	0.898865	0.812344	0.788079	0.806264	0.861019	0.91769	0.902977	1	0.880928	0.793153	0.892447	0.959815	0.792899	0.764477	0.75552	0.885858	0.900354	0.831448	0.880928
'R'	Moderate Propofol'	1	0.832505	0.820841	0.819671	0.870233	0.824849	0.937298	0.768346	0.940636	0.946865	0.814172	0.832505	1	0.92713	0.93469	0.845227	0.714876	0.898996	0.853452	0.766926	0.756866	0.693371	0.820841	0.92713	1	0.925845	0.801172	0.748766	0.933754	0.919721	0.783614	0.7639	0.733397	0.819671	0.93469	0.925845	1	0.848536	0.714512	0.882436	0.962378	0.76233	0.74355	0.684403	0.870233	0.845227	0.801172	0.848536
'R'	Moderate Propofol'	1	0.891045	0.883181	0.90617	0.940601	0.828408	0.958392	0.894311	0.966963	0.976957	0.83616	0.891045	1	0.939824	0.957741	0.926222	0.769243	0.918745	0.924962	0.851081	0.849836	0.763919	0.883181	0.939824	1	0.933708	0.880344	0.805308	0.956615	0.945183	0.853024	0.845816	0.798613	0.90617	0.957741	0.933708	1	0.941171	0.802726	0.924126	0.986236	0.871824	0.867352	0.79664	0.940601	0.926222	0.880344	0.941171
'R'	Moderate Propofol'	1	0.795362	0.818706	0.776304	0.829502	0.784225	0.918854	0.750642	0.920991	0.929682	0.778389	0.795362	1	0.896693	0.917562	0.882497	0.656919	0.842513	0.849117	0.669091	0.666499	0.622909	0.818706	0.896693	1	0.882664	0.779388	0.698008	0.914483	0.894279	0.723199	0.736426	0.663123	0.776304	0.917562	0.882664	1	0.893936	0.666873	0.781115	0.969849	0.671493	0.671959	0.627585	0.829502	0.882497	0.779388	0.893936
'R'	Moderate Propofol'	1	0.893861	0.875447	0.92343	0.956793	0.849606	0.980447	0.919343	0.978021	0.99213	0.855302	0.893861	1	0.971649	0.96768	0.921037	0.922632	0.927291	0.939826	0.901353	0.876497	0.904692	0.875447	0.971649	1	0.954125	0.889896	0.9224	0.931165	0.946145	0.888941	0.861632	0.905329	0.92343	0.96768	0.954125	1	0.960919	0.935729	0.934906	0.991063	0.939494	0.913713	0.928881	0.956793	0.921037	0.889896	0.960919
'R'	Moderate Propofol'	1	0.895323	0.839835	0.901115	0.947177	0.780746	0.972764	0.906574	0.979951	0.987787	0.854517	0.895323	1	0.935118	0.976368	0.931182	0.856583	0.935247	0.956208	0.872884	0.861058	0.880376	0.839835	0.935118	1	0.936351	0.844203	0.929032	0.930237	0.939232	0.840484	0.811361	0.916793	0.901115	0.976368	0.936351	1	0.940516	0.867508	0.940793	0.989245	0.885122	0.871347	0.89387	0.947177	0.931182	0.844203	0.940516
'R'	Moderate Propofol'	1	0.884916	0.823965	0.874691	0.906193	0.827707	0.915599	0.816753	0.909554	0.976623	0.768522	0.884916	1	0.892903	0.936943	0.880079	0.762682	0.909707	0.857754	0.77702	0.841746	0.711832	0.823965	0.892903	1	0.943355	0.745339	0.761354	0.939709	0.945229	0.755303	0.810825	0.745416	0.874691	0.936943	0.943355	1	0.845409	0.804838	0.914333	0.972233	0.807993	0.848035	0.773957	0.906193	0.880079	0.745339	0.845409
'R'	Moderate Propofol'	1	0.820367	0.811296	0.8229	0.899071	0.814266	0.934645	0.776892	0.956549	0.962735	0.813399	0.820367	1	0.927995	0.93562	0.85429	0.717184	0.886273	0.879132	0.756589	0.761591	0.701143	0.811296	0.927995	1	0.913107	0.788749	0.736443	0.917423	0.915665	0.758254	0.767426	0.719109	0.8229	0.93562	0.913107	1	0.874411	0.698633	0.868831	0.966823	0.752108	0.74855	0.677045	0.899071	0.85429	0.788749	0.874411
'R'	Moderate Propofol'	1	0.862826	0.858504	0.868184	0.893096	0.708806	0.954089	0.857512	0.965746	0.978575	0.737287	0.862826	1	0.883352	0.924607	0.896923	0.693566	0.865238	0.874702	0.832874	0.824236	0.707276	0.858504	0.883352	1	0.882451	0.784069	0.676716	0.94987	0.907099	0.809979	0.818687	0.689755	0.868184	0.924607	0.882451	1	0.914935	0.751918	0.866123	0.97889	0.848509	0.830532	0.757578	0.893096	0.896923	0.784069	0.914935
'J'	'Deep Propofol'	1	0.619847	0.743846	0.654138	0.704943	0.814535	0.841477	0.665798	0.844814	0.872319	0.747001	0.619847	1	0.831654	0.931453	0.80709	0.59463	0.686766	0.781603	0.45388	0.428285	0.418647	0.743846	0.831654	1	0.903804	0.677464	0.636483	0.804119	0.920504	0.612601	0.594493	0.563178	0.654138	0.931453	0.903804	1	0.773721	0.614604	0.718681	0.925149	0.500648	0.469512	0.465474	0.704943	0.80709	0.677464	0.773721
'J'	'Deep Propofol'	1	0.709884	0.83069	0.661173	0.808555	0.905362	0.937749	0.707816	0.931051	0.95068	0.869864	0.709884	1	0.928672	0.96525	0.890055	0.703472	0.760943	0.917672	0.58864	0.569183	0.64469	0.83069	0.928672	1	0.91121	0.879387	0.824132	0.889208	0.928025	0.723527	0.719337	0.760692	0.661173	0.96525	0.91121	1	0.880895	0.685977	0.715238	0.963501	0.555113	0.516139	0.61841	0.808555	0.890055	0.879387	0.880895
'J'	'Deep Propofol'	1	0.835964	0.876537	0.857719	0.887718	0.960046	0.932947	0.873835	0.963867	0.971949	0.884965	0.835964	1	0.966722	0.980435	0.768405	0.851771	0.904975	0.944973	0.743736	0.74204	0.833397	0.876537	0.966722	1	0.980724	0.739412	0.861682	0.962598	0.983474	0.773028	0.801727	0.882708	0.857719	0.980435	0.980724	1	0.751507	0.85436	0.933511	0.981219	0.756166	0.777216	0.867395	0.887718	0.768405	0.739412	0.751507
'J'	'Deep Propofol'	1	0.623006	0.726222	0.53847	0.824674	0.873504	0.902245	0.564822	0.894477	0.912095	0.808644	0.623006	1	0.845342	0.897893	0.830886	0.560216	0.679565	0.816185	0.427162	0.441043	0.443254	0.726222	0.845342	1	0.863495	0.759268	0.635734	0.835633	0.902499	0.548612	0.601628	0.552913	0.53847	0.897893	0.863495	1	0.739314	0.491956	0.610622	0.959131	0.376626	0.388614	0.387844	0.824674	0.830886	0.759268	0.739314
'J'	'Deep Propofol'	1	0.825078	0.892746	0.813038	0.8679	0.919958	0.961221	0.841132	0.951566	0.956228	0.89041	0.825078	1	0.94625	0.966164	0.913845	0.807826	0.874575	0.920357	0.745396	0.71913	0.780076	0.892746	0.94625	1	0.946004	0.898239	0.879791	0.941863	0.954976	0.829251	0.805202	0.847822	0.813038	0.966164	0.946004	1	0.9033	0.804457	0.855713	0.972876	0.744247	0.716341	0.779946	0.8679	0.913845	0.898239	0.9033
'J'	'Deep Propofol'	1	0.909601	0.938124	0.898573	0.939124	0.9648	0.981878	0.90282	0.986705	0.982232	0.973205	0.909601	1	0.97146	0.986401	0.939274	0.919606	0.930583	0.963352	0.877373	0.859386	0.907909	0.938124	0.97146	1	0.977256	0.927924	0.930954	0.968874	0.98245	0.911401	0.905769	0.925836	0.898573	0.986401	0.977256	1	0.921643	0.899193	0.925819	0.984632	0.868549	0.857029	0.889417	0.939124	0.939274	0.927924	0.921643
'K'	'Deep Propofol'	1	0.679955	0.701408	0.586305	0.756373	0.798695	0.895275	0.588092	0.822854	0.838486	0.722217	0.679955	1	0.875316	0.881139	0.768713	0.681297	0.746132	0.834373	0.530044	0.526231	0.593443	0.701408	0.875316	1	0.826558	0.656312	0.692375	0.849777	0.877975	0.523598	0.535856	0.613157	0.586305	0.881139	0.826558	1	0.706109	0.587722	0.634475	0.965733	0.49958	0.496061	0.488906	0.756373	0.768713	0.656312	0.706109
'K'	'Deep Propofol'	1	0.620872	0.628322	0.507976	0.74558	0.733271	0.857223	0.531415	0.833063	0.807376	0.491254	0.620872	1	0.870978	0.897531	0.754567	0.625841	0.725668	0.875594	0.451613	0.406281	0.371206	0.628322	0.870978	1	0.816355	0.584099	0.688903	0.854549	0.880057	0.465991	0.355486	0.491951	0.507976	0.897531	0.816355	1	0.667897	0.552424	0.608243	0.968129	0.380252	0.356311	0.317393	0.74558	0.754567	0.584099	0.667897
'K'	'Deep Propofol'	1	0.654086	0.238602	0.354867	0.73693	0.721987	0.56592	0.202844	0.791294	0.908222	0.568496	0.654086	1	0.618869	0.818596	0.715836	0.503354	0.698142	0.588036	0.434869	0.559528	0.39693	0.238602	0.618869	1	0.800915	0.194115	0.191998	0.72217	0.833444	0.119737	0.264489	0.227996	0.354867	0.818596	0.800915	1	0.548009	0.370143	0.523626	0.915892	0.269759	0.33353	0.312495	0.73693	0.715836	0.194115	0.548009
'K'	'Deep Propofol'	1	0.567875	0.804506	0.495297	0.620301	0.888553	0.878488	0.610678	0.837103	0.844237	0.773378	0.567875	1	0.762859	0.938499	0.790618	0.58785	0.610225	0.859218	0.372832	0.37632	0.411269	0.804506	0.762859	1	0.73855	0.643938	0.732922	0.89681	0.863186	0.598313	0.674376	0.609641	0.495297	0.938499	0.73855	1	0.758662	0.53259	0.522246	0.92098	0.340462	0.332733	0.372457	0.620301	0.790618	0.643938	0.758662
'K'	'Deep Propofol'	1	0.555558	0.730776	0.452469	0.726092	0.895778	0.898667	0.51101	0.866988	0.89142	0.803846	0.555558	1	0.862375	0.951164	0.873845	0.529091	0.625198	0.88985	0.373626	0.411858	0.393643	0.730776	0.862375	1	0.843108	0.812879	0.671189	0.815167	0.874825	0.541469	0.605048	0.547496	0.452469	0.951164	0.843108	1	0.818404	0.45044	0.508553	0.963981	0.298434	0.325337	0.324307	0.726092	0.873845	0.812879	0.818404
'K'	'Deep Propofol'	1	0.676271	0.692284	0.528033	0.782094	0.763628	0.900255	0.534166	0.874858	0.91433	0.70301	0.676271	1	0.864739	0.876519	0.777351	0.558146	0.73823	0.826218	0.559346	0.613231	0.505943	0.692284	0.864739	1	0.836611	0.642583	0.600469	0.854536	0.88185	0.575678	0.635848	0.572987	0.528033	0.876519	0.836611	1	0.668839	0.459911	0.625293	0.968804	0.442859	0.492272	0.400047	0.782094	0.777351	0.642583	0.668839
'K'	'Deep Propofol'	1	0.688573	0.796156	0.741236	0.819233	0.827632	0.922539	0.75808	0.91227	0.940973	0.766016	0.688573	1	0.870677	0.866006	0.810441	0.564002	0.821172	0.774899	0.579333	0.619851	0.521709	0.796156	0.870677	1	0.901064	0.747096	0.66183	0.929583	0.907399	0.668002	0.700801	0.595279	0.741236	0.866006	0.901064	1	0.794887	0.606394	0.830029	0.964388	0.623807	0.657818	0.559455	0.819233	0.810441	0.747096	0.794887
'K'	'Deep Propofol'	1	0.659642	0.56868	0.511345	0.755534	0.707266	0.763632	0.50138	0.797168	0.892235	0.600419	0.659642	1	0.77791	0.881135	0.757569	0.499338	0.71806	0.778479	0.468655	0.549631	0.420465	0.56868	0.77791	1	0.807348	0.556447	0.470234	0.763063	0.848969	0.442498	0.501167	0.412287	0.511345	0.881135	0.807348	1	0.710947	0.467767	0.555092	0.951852	0.417213	0.426978	0.398102	0.755534	0.757569	0.556447	0.710947
'K'	'Deep Propofol'	1	0.67187	0.768342	0.627039	0.796036	0.827373	0.892849	0.649563	0.805893	0.843833	0.624842	0.67187	1	0.889349	0.941605	0.854132	0.596904	0.702778	0.891984	0.440312	0.465638	0.38327	0.768342	0.889349	1	0.895153	0.795092	0.703762	0.856321	0.922979	0.574426	0.607795	0.516128	0.627039	0.941605	0.895153	1	0.807492	0.568415	0.662721	0.974036	0.429309	0.458693	0.383953	0.796036	0.854132	0.795092	0.807492
'R'	'Deep Propofol'	1	0.846656	0.873802	0.867343	0.876431	0.857919	0.953656	0.874217	0.952315	0.972592	0.818194	0.846656	1	0.957869	0.968763	0.883332	0.80487	0.885774	0.954882	0.786213	0.807892	0.720201	0.873802	0.957869	1	0.945458	0.839531	0.819587	0.947711	0.958475	0.818074	0.840825	0.74122	0.867343	0.968763	0.945458	1	0.910598	0.822362	0.888402	0.987741	0.802738	0.819474	0.740227	0.876431	0.883332	0.839531	0.910598
'R'	'Deep Propofol'	1	0.751405	0.674532	0.627044	0.750391	0.783298	0.863282	0.519074	0.865618	0.917802	0.768743	0.751405	1	0.807369	0.871772	0.808217	0.652434	0.785983	0.7219	0.606222	0.622119	0.612148	0.674532	0.807369	1	0.832798	0.720286	0.695268	0.847985	0.826158	0.62708	0.580942	0.65362	0.627044	0.871772	0.832798	1	0.739596	0.571371	0.677695	0.93288	0.534847	0.489709	0.516382	0.750391	0.808217	0.720286	0.739596
'R'	'Deep Propofol'	1	0.612129	0.679902	0.564895	0.760137	0.806908	0.875836	0.578711	0.907067	0.944409	0.8052	0.612129	1	0.900951	0.88723	0.855615	0.611586	0.780341	0.812407	0.50694	0.486394	0.57131	0.679902	0.900951	1	0.854121	0.782078	0.660747	0.889325	0.855945	0.590751	0.592523	0.640918	0.564895	0.88723	0.854121	1	0.82615	0.583743	0.6973	0.96574	0.476117	0.446723	0.54709	0.760137	0.855615	0.782078	0.82615
'R'	'Deep Propofol'	1	0.70524	0.671297	0.615251	0.689366	0.753383	0.837258	0.555749	0.896277	0.910894	0.748309	0.70524	1	0.833946	0.880248	0.749119	0.598879	0.777456	0.776482	0.579657	0.555395	0.570285	0.671297	0.833946	1	0.828849	0.55827	0.5348	0.905323	0.875408	0.557181	0.571905	0.530716	0.615251	0.880248	0.828849	1	0.698114	0.504799	0.720462	0.938456	0.49916	0.463752	0.470826	0.689366	0.749119	0.55827	0.698114
'R'	'Deep Propofol'	1	0.6318	0.522476	0.510246	0.771533	0.774068	0.784012	0.377344	0.820344	0.904783	0.668681	0.6318	1	0.749676	0.828499	0.786484	0.532009	0.701168	0.586973	0.415751	0.491775	0.410069	0.522476	0.749676	1	0.819395	0.540811	0.477879	0.742469	0.790885	0.385725	0.414222	0.407089	0.510246	0.828499	0.819395	1	0.660267	0.417039	0.569599	0.896097	0.391258	0.388893	0.326758	0.771533	0.786484	0.540811	0.660267
'R'	'Deep Propofol'	1	0.676329	0.749315	0.612033	0.784542	0.875217	0.90242	0.648885	0.904843	0.930395	0.842533	0.676329	1	0.879217	0.912481	0.867958	0.59085	0.772145	0.832889	0.511186	0.547761	0.524866	0.749315	0.879217	1	0.847547	0.783587	0.706262	0.886878	0.859642	0.643611	0.669342	0.674073	0.612033	0.912481	0.847547	1	0.825853	0.52925	0.691306	0.942896	0.464622	0.490159	0.459156	0.784542	0.867958	0.783587	0.825853
'R'	'Deep Propofol'	1	0.802685	0.842455	0.844125	0.869484	0.882248	0.936782	0.84606	0.909561	0.947625	0.788079	0.802685	1	0.948879	0.965208	0.899085	0.791317	0.872873	0.939168	0.695735	0.727122	0.667804	0.842455	0.948879	1	0.954493	0.849115	0.798733	0.942093	0.961117	0.730864	0.778573	0.682289	0.844125	0.965208	0.954493	1	0.910697	0.821949	0.897785	0.98813	0.747075	0.775749	0.706411	0.869484	0.899085	0.849115	0.910697
'R'	'Deep Propofol'	1	0.747768	0.695018	0.636409	0.798701	0.841621	0.877303	0.539346	0.905304	0.931189	0.8205	0.747768	1	0.817361	0.873444	0.851902	0.657521	0.797035	0.720372	0.61035	0.623705	0.615145	0.695018	0.817361	1	0.864714	0.72415	0.662488	0.850054	0.850071	0.621545	0.599827	0.631003	0.636409	0.873444	0.864714	1	0.819653	0.567771	0.691831	0.935733	0.534674	0.49762	0.528007	0.798701	0.851902	0.72415	0.819653
'R'	'Deep Propofol'	1	0.737119	0.785866	0.694207	0.739884	0.801226	0.902513	0.689738	0.908489	0.941174	0.787578	0.737119	1	0.885832	0.89248	0.819303	0.650204	0.814282	0.816105	0.640864	0.62612	0.61129	0.785866	0.885832	1	0.816562	0.668578	0.675605	0.931589	0.823663	0.701207	0.713658	0.655966	0.694207	0.89248	0.816562	1	0.819546	0.61673	0.72522	0.96259	0.606987	0.573018	0.572795	0.739884	0.819303	0.668578	0.819546
'R'	'Deep Propofol'	1	0.739497	0.892919	0.922264	0.92404	0.90918	0.895661	0.830246	0.942761	0.955429	0.934709	0.739497	1	0.595203	0.692746	0.768218	0.702491	0.505226	0.707482	0.555536	0.576795	0.653752	0.892919	0.595203	1	0.973124	0.852504	0.858229	0.964252	0.922026	0.936605	0.916711	0.90051	0.922264	0.692746	0.973124	1	0.905838	0.855968	0.950735	0.92657	0.926571	0.925433	0.895486	0.92404	0.768218	0.852504	0.905838
'R'	'Deep Propofol'	1	0.521711	0.602079	0.481855	0.818285	0.950256	0.740186	0.521771	0.952726	0.971669	0.907301	0.521711	1	0.868059	0.916224	0.740155	0.419919	0.808292	0.786468	0.331741	0.38509	0.516231	0.602079	0.868059	1	0.891138	0.649393	0.493667	0.902174	0.895715	0.439785	0.487812	0.588254	0.481855	0.916224	0.891138	1	0.700444	0.388752	0.760969	0.93011	0.30977	0.348728	0.465382	0.818285	0.740155	0.649393	0.700444
'R'	'Deep Propofol'	1	0.756386	0.834969	0.781389	0.871679	0.888401	0.924717	0.761019	0.947801	0.949865	0.857879	0.756386	1	0.904917	0.93899	0.876374	0.676323	0.853108	0.830667	0.648955	0.646542	0.636875	0.834969	0.904917	1	0.90846	0.832424	0.785949	0.939002	0.889057	0.754858	0.765427	0.74816	0.781389	0.93899	0.90846	1	0.879487	0.704448	0.840677	0.938162	0.691319	0.679141	0.667771	0.871679	0.876374	0.832424	0.879487
[truncated: 73 more columns]

## Sheet: Figure 6
Awake								Ketamine								Moderate Sevoflurane								Deep Sevoflurane								Moderate Propofol								Deep Propofol
iCAP Combination		Count						iCAP Combination		Count						iCAP Combination		Count						iCAP Combination		Count						iCAP Combination		Count						iCAP Combination		Count				Note
5	6	252						1	7	242						2	4	270						2	4	322						1	6	299						2	4	271
1	2	157						1	2	202						1	4	227						1	4	188						2	6	209						1	4	243
2	6	144						1	6	187						1	2	219						1	2	155						1	2	199						1	2	163
2	5	131						6	7	129						1	7	100						4	6	106						1	4	161						4	8	159
1	6	107						2	4	119						4	8	100						1	6	84						1	7	148						2	6	156
2	3	94						2	6	115						4	6	97						2	6	80						6	7	126						4	6	138
2	4	94						2	7	112						2	3	84						4	8	80						2	7	108						1	6	109
6	7	79						2	3	110						2	6	83						4	7	68						4	6	101						4	7	108
1	7	78						1	3	106						2	8	78						4	5	63						2	4	86						1	8	105
3	6	75						1	5	103						2	7	75						2	5	57						1	3	70						2	7	86
1	3	66						1	4	89						4	7	68						2	7	44						2	3	64						1	7	80
1	5	66						5	6	86						4	5	67						2	8	41						4	7	60						2	3	71
2	7	62						6	8	81						1	6	59						1	7	39						2	5	58						2	5	67
3	5	55						4	6	80						2	5	51						1	5	36						1	5	56						2	8	67
1	4	53						1	8	79						3	4	49						2	3	34						1	8	44						4	5	65
5	7	52						3	6	72						5	7	48						5	6	34						3	6	44						6	7	64
4	6	41						3	7	68						1	3	45						3	4	32						4	5	32						1	3	58
3	4	40						4	7	63						1	5	38						1	3	29						3	7	29						5	6	55
3	7	40						2	5	56						1	8	36						1	8	26						4	8	29						3	4	51
4	8	36						2	8	52						3	6	33						3	7	21						5	6	28						1	5	40
4	5	34						4	8	49						3	5	31						6	7	21						6	8	28						6	8	39
4	7	30						3	5	42						5	6	28						6	8	21						2	8	20						5	7	33
5	8	21						3	4	38						3	7	23						3	5	20						3	4	19						3	6	29
1	8	20						5	7	35						7	8	22						3	6	20						7	8	19						7	8	23
2	8	20						4	5	32						6	7	17						3	8	17						3	5	18						3	7	22
3	8	17						7	8	32						3	8	15						5	8	14						3	8	16						3	5	19
6	8	14						3	8	28						6	8	15						5	7	7						5	7	10						3	8	16
7	8	5						5	8	28						5	8	11						7	8	7						5	8	4						5	8	15
iCAP Combination			Count					iCAP Combination			Count					iCAP Combination			Count					iCAP Combination			Count					iCAP Combination			Count					iCAP Combination			Count
2	5	6	106					1	2	6	113					1	2	4	170					1	2	4	108					1	2	6	164					1	2	4	135
1	2	7	65					1	2	4	86					2	4	7	76					2	4	6	104					1	6	7	109					1	4	6	91
1	2	5	43					1	6	7	79					1	2	6	72					4	5	6	68					1	4	6	106					1	2	6	81
3	5	6	41					2	3	6	69					1	2	7	65					1	2	8	58					1	2	4	102					1	4	7	80
1	5	6	40					1	2	3	68					1	4	7	64					2	4	8	57					2	5	6	87					2	4	6	80
2	3	6	37					1	4	7	64					2	4	6	60					1	4	6	53					1	4	7	71					1	2	3	66
1	3	7	36					2	3	4	64					1	4	6	59					1	4	7	45					2	4	6	66					1	4	8	62
1	2	6	35					2	6	7	64					2	4	5	59					1	2	5	39					1	2	7	65					2	3	4	61
1	2	3	31					1	7	8	63					2	4	8	59					1	4	8	39					1	2	5	60					1	6	7	58
1	3	6	30					2	4	7	55					4	6	7	48					2	4	5	38					2	3	6	60					2	4	7	53
2	5	7	30					1	4	6	53					1	4	8	47					1	4	5	32					1	5	6	57					4	6	7	53
5	6	7	30					2	5	6	53					4	5	7	44					1	2	3	30					4	6	7	54					1	4	5	51
2	4	8	26					6	7	8	53					1	2	5	41					1	2	6	28					1	2	3	53					4	7	8	51
1	2	4	25					1	3	6	52					2	3	4	41					1	2	7	28					2	4	7	43					2	4	5	50
2	3	5	25					1	5	6	52					1	2	3	35					4	6	8	28					1	3	6	40					2	4	8	50
2	4	5	24					1	5	7	52					1	4	5	35					1	3	6	22					2	6	7	40					2	6	8	49
2	4	6	23					1	3	7	46					1	2	8	32					1	5	6	21					1	2	8	35					1	2	7	48
2	6	7	23					1	2	7	45					4	5	6	32					2	4	7	19					1	3	4	35					2	3	6	48
1	5	7	20					2	4	6	44					1	5	6	28					4	7	8	19					1	4	5	34					1	3	4	43
2	3	4	20					1	2	5	43					1	6	7	28					2	3	4	18					4	5	6	33					4	6	8	43
3	4	6	20					1	2	8	42					2	3	6	28					2	5	8	18					2	3	4	31					1	2	5	38
1	6	7	19					2	3	7	42					4	6	8	28					1	3	4	17					1	3	7	28					2	5	6	38
4	5	6	19					2	5	7	39					1	6	8	27					2	6	7	17					1	5	7	27					2	3	8	34
1	4	6	18					4	5	6	34					4	7	8	27					4	5	7	17					1	4	8	26					4	5	6	32
1	3	4	17					4	6	7	34					2	6	7	24					3	4	8	16					3	5	6	26					1	3	6	31
2	3	7	17					2	4	8	33					1	3	4	23					4	5	8	15					1	7	8	23					1	5	7	31
2	4	7	17					1	6	8	32					2	5	8	23					1	5	7	14					2	3	7	23					1	6	8	30
3	5	7	17					1	4	8	31					3	4	6	23					1	6	8	14					5	6	7	21					1	2	8	29
3	6	7	16					2	6	8	30					2	5	6	22					2	7	8	13					2	3	5	20					1	5	6	29
1	3	5	14					3	6	7	30					1	3	7	19					3	4	6	13					2	4	5	20					3	4	6	29
4	6	7	13					2	3	8	29					2	6	8	18					3	6	7	13					2	4	8	19					4	5	7	28
1	4	7	12					4	6	8	29					1	5	7	17					3	4	5	12					2	6	8	19					2	6	7	27
1	6	8	11					2	4	5	28					2	3	8	17					2	5	6	11					4	5	7	19					2	3	7	25
3	6	8	11					3	6	8	25					3	4	5	17					2	6	8	11					1	6	8	18					1	7	8	23
1	4	5	10					1	5	8	24					5	6	7	16					3	4	7	11					2	7	8	17					1	3	5	20
2	3	8	10					3	4	6	24					1	3	8	15					3	5	7	11					1	3	5	15					2	7	8	20
3	4	7	10					2	7	8	22					1	3	6	14					1	3	7	10					3	4	6	15					3	4	8	20
3	4	8	10					1	3	4	21					2	3	5	14					1	7	8	10					3	6	7	15					1	3	7	18
4	5	8	10					5	6	8	21					2	5	7	14					2	3	8	9					2	5	7	14					2	5	7	17
2	6	8	9					1	4	5	20					5	6	8	14					2	5	7	9					4	6	8	14					2	3	5	16
4	5	7	9					3	5	6	19					2	7	8	12					3	6	8	9					4	7	8	13					3	4	5	15
4	6	8	9					4	7	8	19					3	4	8	12					5	6	8	9					3	4	7	11					1	3	8	14
2	7	8	8					5	6	7	18					1	5	8	11					1	6	7	8					2	3	8	10					2	5	8	12
1	4	8	7					1	3	8	17					3	7	8	10					2	3	5	7					1	3	8	9					3	4	7	12
5	6	8	7					2	3	5	17					1	3	5	8					2	3	7	7					1	5	8	7					4	5	8	12
1	2	8	6					1	3	5	16					3	4	7	8					3	5	6	6					2	5	8	7					5	6	7	11
2	5	8	6					3	4	7	16					3	6	8	7					1	3	5	5					3	4	5	6					5	7	8	11
3	5	8	6					4	5	7	16					1	7	8	6					5	7	8	5					3	7	8	5					6	7	8	11
4	7	8	6					3	5	7	15					2	3	7	6					6	7	8	5					5	6	8	4					3	5	6	10
1	5	8	4					5	7	8	15					3	5	8	6					1	3	8	4					5	7	8	4					3	5	8	9
3	4	5	3					2	5	8	14					4	5	8	6					1	5	8	4					3	6	8	3					5	6	8	9
5	7	8	3					3	4	8	13					3	5	6	5					2	3	6	4					4	5	8	3					3	5	7	7
1	3	8	2					4	5	8	11					3	5	7	5					4	6	7	4					6	7	8	3					3	7	8	5
3	7	8	2					3	4	5	10					6	7	8	5					5	6	7	3					3	4	8	2					3	6	7	4
6	7	8	2					3	7	8	10					5	7	8	4					3	5	8	2					3	5	8	2					3	6	8	4
1	7	8	1					3	5	8	7					3	6	7	1					3	7	8	1					3	5	7	1					1	5	8	2
iCAP Combination				Count				iCAP Combination				Count				iCAP Combination				Count				iCAP Combination				Count				iCAP Combination				Count				iCAP Combination				Count
1	2	5	6	24				1	2	3	6	52				1	2	4	7	73				1	2	4	6	85				1	2	4	6	64				1	2	4	6	99
1	3	4	6	20				1	2	3	7	49				1	2	4	6	54				2	4	5	6	57				1	2	5	6	56				1	2	4	7	66
1	2	4	7	19				1	3	6	7	46				1	2	4	5	45				1	2	4	8	49				1	4	6	7	56				1	2	6	7	65
2	3	5	6	19				1	2	4	6	41				1	2	3	4	37				1	2	4	7	43				1	2	4	7	48				1	2	3	4	57
1	5	6	7	17				1	2	6	7	40				2	4	5	6	37				1	2	4	5	42				1	2	3	6	46				2	4	6	7	49
2	3	4	7	16				2	4	6	8	40				1	2	4	8	36				2	4	6	8	41				1	2	6	7	44				1	2	5	6	45
1	2	6	7	15				1	2	5	6	38				2	4	5	8	28				1	4	5	7	32				1	2	3	4	35				2	4	6	8	36
1	2	5	7	14				1	2	6	8	35				1	4	5	6	27				1	2	7	8	26				2	3	4	6	35				1	2	4	8	34
1	3	5	7	14				2	3	6	7	35				2	4	6	8	27				1	5	6	7	24				1	2	4	5	34				1	2	4	5	31
1	2	3	6	13				1	2	4	7	33				2	3	4	6	26				2	4	6	7	23				2	4	5	6	31				1	4	7	8	31
1	2	4	6	13				1	2	4	8	30				1	4	6	8	24				1	3	4	8	22				2	4	6	7	30				2	4	5	8	30
1	2	4	8	13				2	4	5	6	29				1	4	6	7	23				1	4	6	7	20				1	3	5	6	29				1	2	3	6	29
1	3	6	7	13				2	4	5	8	29				1	3	4	6	22				2	3	4	8	20				1	2	3	5	25				2	3	4	8	29
2	3	6	7	13				2	3	4	7	28				1	2	3	8	19				1	2	3	4	19				2	5	6	7	25				2	4	5	6	29
1	2	3	7	12				1	2	7	8	27				1	2	3	6	18				1	2	3	6	19				1	2	5	7	22				1	2	3	7	28
2	3	4	6	12				1	5	6	7	27				2	4	5	7	18				1	4	7	8	19				1	4	5	6	22				1	4	6	8	28
2	4	5	7	12				1	4	7	8	26				2	4	6	7	18				2	3	4	6	19				1	5	6	7	22				1	2	3	5	27
2	5	6	7	12				1	2	4	5	25				3	4	5	6	18				1	4	5	6	17				1	2	3	7	20				1	3	4	6	27
1	2	3	5	11				1	3	7	8	24				1	2	5	6	17				1	2	3	8	16				1	2	6	8	20				1	4	6	7	26
1	3	5	6	11				2	3	5	6	24				1	2	7	8	17				2	4	5	7	16				1	4	5	7	19				2	3	4	5	25
1	4	5	6	11				1	3	5	6	23				1	2	6	7	16				1	4	6	8	15				1	4	6	8	18				1	2	6	8	23
1	5	6	8	11				1	4	6	7	23				2	3	4	8	16				3	4	5	8	15				2	3	6	7	18				1	4	5	7	22
1	4	6	7	10				1	4	6	8	23				1	2	3	7	15				1	2	5	8	14				1	3	6	7	17				1	2	3	8	21
1	2	4	5	9				1	6	7	8	23				1	6	7	8	14				1	3	4	6	14				4	5	6	7	17				1	2	5	7	20
1	3	4	7	9				1	2	3	4	22				2	3	4	7	14				1	2	5	7	13				2	3	4	7	14				1	3	4	8	20
2	3	5	8	9				1	2	5	7	20				2	3	4	5	13				1	2	3	7	12				1	6	7	8	13				2	3	4	7	20
2	4	5	8	9				2	3	4	6	20				2	4	7	8	13				2	3	5	6	12				3	5	6	7	13				2	4	5	7	20
1	2	3	4	8				2	3	4	8	18				2	3	6	8	12				2	3	6	8	12				1	2	5	8	12				1	4	5	6	19
1	2	7	8	8				2	4	6	7	18				2	6	7	8	12				4	5	6	8	12				1	3	4	6	12				2	4	7	8	19
2	3	4	5	8				2	6	7	8	18				1	3	4	5	11				1	2	6	8	11				1	3	4	7	12				2	3	5	7	18
2	3	5	7	8				1	2	3	5	17				1	3	5	6	11				2	3	4	5	11				2	4	7	8	12				2	5	6	7	18
2	3	7	8	8				1	3	4	5	17				1	5	6	7	11				2	3	4	7	11				3	4	5	6	12				2	6	7	8	18
2	4	5	6	8				2	3	6	8	17				1	5	6	8	11				1	2	5	6	9				2	6	7	8	11				2	5	6	8	17
3	4	5	8	8				2	5	6	7	17				1	5	7	8	11				1	2	6	7	9				1	3	4	5	10				2	3	4	6	15
3	4	6	8	8				1	3	5	7	16				2	3	7	8	11				2	4	5	8	9				1	4	7	8	10				2	3	5	6	13
4	5	6	7	8				2	4	5	7	16				2	5	6	8	11				2	5	6	7	9				2	3	5	6	10				1	2	5	8	12
1	3	4	5	7				1	3	4	6	14				4	5	6	8	11				3	4	5	6	9				2	3	4	5	8				1	2	7	8	12
1	4	5	8	7				1	4	5	6	14				1	2	6	8	10				1	2	3	5	8				2	3	4	8	8				1	4	5	8	12
4	5	6	8	7				3	6	7	8	14				1	3	4	8	10				2	3	6	7	8				2	4	5	8	8				1	3	4	7	11
1	2	3	8	6				1	2	5	8	13				1	4	5	7	10				3	4	6	8	8				1	2	7	8	7				1	3	5	7	11
1	3	7	8	6				1	4	5	7	13				1	2	5	7	9				4	6	7	8	8				2	3	5	7	7				3	4	7	8	11
1	4	7	8	6				1	5	6	8	13				1	4	7	8	9				1	6	7	8	7				2	4	5	7	7				4	5	6	7	11
2	4	6	8	6				2	4	7	8	13				2	3	5	6	9				4	5	6	7	7				4	6	7	8	7				1	3	4	5	10
3	4	5	6	6				1	3	4	7	12				2	5	7	8	9				4	5	7	8	7				1	5	6	8	6				1	3	6	8	10
3	5	6	7	6				1	3	4	8	12				1	2	5	8	8				1	3	4	7	6				2	4	6	8	6				4	5	6	8	10
3	5	6	8	6				2	3	7	8	12				1	3	5	7	8				1	3	4	5	5				1	2	3	8	5				4	6	7	8	10
3	5	7	8	6				3	4	5	6	12				2	3	5	7	8				1	3	6	8	5				1	2	4	8	5				1	5	6	7	9
1	4	6	8	5				4	6	7	8	10				3	4	6	8	8				2	3	5	7	5				1	3	5	7	5				1	5	7	8	9
2	3	6	8	5				1	2	3	8	9				3	4	7	8	8				2	5	7	8	5				1	5	7	8	5				1	3	6	7	8
3	6	7	8	5				1	3	6	8	9				1	2	3	5	7				2	6	7	8	5				2	3	6	8	5				1	3	7	8	8
1	2	5	8	4				1	5	7	8	9				1	3	4	7	7				1	3	5	7	4				3	4	6	7	5				2	3	6	7	8
1	3	5	8	4				3	4	6	7	9				3	4	6	7	7				1	3	6	7	4				4	5	7	8	5				2	3	6	8	8
2	3	4	8	4				3	4	6	8	9				4	5	6	7	7				2	3	5	8	4				1	3	4	8	4				3	4	6	8	8
2	4	6	7	4				4	5	6	7	9				4	6	7	8	7				2	4	7	8	4				2	3	7	8	4				1	5	6	8	7
2	4	7	8	4				1	4	5	8	8				1	3	6	8	6				2	5	6	8	4				2	5	6	8	4				3	4	5	6	7
2	6	7	8	4				2	3	5	7	8				3	4	5	8	6				3	6	7	8	4				3	4	6	8	4				1	3	5	6	6
3	4	5	7	4				3	4	7	8	8				1	3	7	8	5				1	4	5	8	3				1	3	6	8	3				1	3	5	8	6
1	3	6	8	3				5	6	7	8	8				2	3	5	8	5				3	5	7	8	3				1	3	7	8	3				1	6	7	8	6
1	4	5	7	3				2	3	4	5	7				2	3	6	7	4				1	3	5	6	2				1	4	5	8	3				3	4	6	7	6
3	4	6	7	3				2	5	6	8	7				3	4	5	7	4				1	3	7	8	2				3	4	5	7	3				3	5	6	8	6
4	6	7	8	3				2	5	7	8	7				4	5	7	8	4				1	5	7	8	2				4	5	6	8	3				2	5	7	8	5
2	5	6	8	2				3	5	6	7	7				1	4	5	8	3				3	4	5	7	2				2	5	7	8	2				2	3	5	8	4
2	5	7	8	2				1	3	5	8	6				2	5	6	7	3				3	4	6	7	2				3	4	7	8	2				3	4	5	7	4
4	5	7	8	2				2	3	5	8	6				1	3	5	8	2				3	4	7	8	2				3	5	7	8	2				3	5	6	7	3
1	2	6	8	1				4	5	7	8	6				1	3	6	7	2				1	3	5	8	1				1	3	5	8	1				3	6	7	8	3
1	6	7	8	1				3	4	5	7	5				3	5	6	8	1												2	3	5	8	1				2	3	7	8	2
								3	5	6	8	5																				3	5	6	8	1				3	4	5	8	2
								3	5	7	8	4																				3	6	7	8	1				4	5	7	8	2
								4	5	6	8	4																				5	6	7	8	1				5	6	7	8	2
								3	4	5	8	2																												3	5	7	8	1
iCAP Combination					Count			iCAP Combination					Count			iCAP Combination					Count			iCAP Combination					Count			iCAP Combination					Count			iCAP Combination					Count
1	2	3	5	7	19			1	2	3	6	7	24			1	2	4	5	6	86			1	2	4	5	6	41			1	2	4	6	7	75			1	2	4	6	7	40
1	2	5	6	7	17			1	2	4	6	8	24			1	2	3	4	7	51			2	4	5	6	8	35			2	3	4	6	7	28			1	2	4	6	8	38
1	2	3	6	7	14			1	2	4	5	6	23			1	2	4	6	8	42			1	2	4	6	8	31			2	3	4	5	6	25			1	2	4	5	6	32
1	3	5	6	7	13			1	2	6	7	8	23			1	2	4	6	7	36			2	4	5	6	7	24			1	2	3	5	6	23			1	2	3	4	5	29
1	2	3	4	7	12			1	2	5	6	7	22			1	2	4	5	7	35			1	2	3	4	6	22			1	2	5	6	7	23			1	2	3	4	8	29
2	3	5	6	7	11			1	2	4	5	8	21			1	2	3	4	5	31			1	2	4	5	7	21			1	4	5	6	7	22			1	2	3	4	6	25
1	2	4	6	8	10			1	2	3	4	7	20			1	2	3	4	6	29			1	2	4	6	7	17			1	2	4	7	8	21			2	4	5	6	7	24
1	2	3	5	6	8			1	2	3	4	6	18			1	2	3	4	8	27			2	3	4	5	6	16			1	2	4	5	6	18			1	2	3	5	6	23
1	2	3	4	8	7			1	4	5	6	7	18			1	2	4	5	8	20			1	2	3	4	8	15			1	2	6	7	8	18			2	4	6	7	8	21
1	3	4	7	8	7			2	4	6	7	8	17			1	4	5	6	8	17			1	2	3	6	7	15			1	2	3	4	7	17			1	2	5	6	7	20
2	3	6	7	8	7			1	2	4	6	7	16			2	3	4	5	6	17			1	2	4	7	8	15			1	3	4	6	7	16			1	2	4	5	7	18
2	4	5	6	7	7			2	3	6	7	8	16			2	4	5	6	8	16			1	3	4	6	7	15			1	4	6	7	8	16			1	2	4	5	8	18
1	2	4	5	7	6			1	2	3	6	8	15			1	4	6	7	8	15			1	2	5	6	7	14			2	4	5	6	7	16			2	4	5	6	8	16
1	2	4	6	7	6			1	2	4	7	8	15			2	4	5	7	8	15			2	3	4	6	7	13			1	2	3	6	7	15			1	2	3	4	7	15
2	3	4	6	7	6			2	3	4	5	6	15			1	2	5	6	7	14			1	2	3	5	6	12			2	3	5	6	7	15			1	5	6	7	8	14
2	3	5	7	8	6			2	3	5	6	7	15			2	4	6	7	8	14			2	3	4	6	8	12			1	2	3	4	5	14			2	3	4	5	6	14
2	4	5	6	8	6			2	3	5	6	8	15			1	2	3	6	7	13			1	2	3	4	7	11			1	2	4	5	7	14			1	2	4	7	8	13
2	4	6	7	8	6			1	2	3	5	6	14			2	3	4	6	7	13			1	4	5	6	8	11			2	3	4	5	7	14			1	2	3	6	8	12
3	4	5	6	8	6			1	3	4	6	7	14			1	2	4	7	8	11			1	2	4	5	8	10			1	3	4	5	6	12			1	2	5	7	8	12
1	2	3	4	5	5			1	3	5	6	7	14			1	3	4	6	7	11			1	3	4	6	8	9			2	4	6	7	8	12			1	4	6	7	8	12
1	3	4	5	6	5			1	2	3	4	8	13			2	3	4	5	8	11			1	3	4	5	7	8			1	2	3	4	6	11			1	2	3	6	7	11
1	3	6	7	8	5			1	3	4	5	8	13			1	2	5	6	8	10			2	3	4	5	7	8			3	4	5	6	7	11			1	2	3	7	8	11
2	4	5	7	8	5			1	3	6	7	8	13			1	2	3	7	8	9			1	2	5	6	8	7			1	3	5	6	7	10			2	3	4	6	7	11
1	2	3	5	8	4			1	4	6	7	8	13			1	3	4	6	8	9			1	2	3	5	7	6			1	3	5	6	8	10			1	2	6	7	8	10
1	2	4	7	8	4			2	4	5	6	7	13			1	4	5	6	7	9			1	2	3	5	8	6			2	3	4	6	8	10			2	4	5	7	8	10
1	3	4	5	7	4			1	2	5	7	8	12			2	3	4	5	7	9			1	4	6	7	8	6			1	2	4	6	8	8			1	3	4	5	6	9
1	4	5	6	8	4			2	3	4	7	8	12			1	2	6	7	8	8			2	3	4	5	8	6			2	3	5	6	8	8			1	3	4	6	8	9
2	3	4	5	6	4			1	2	3	7	8	11			1	3	4	5	6	8			2	3	5	7	8	6			1	2	3	6	8	7			1	4	5	6	7	9
2	3	4	5	7	4			1	2	4	5	7	11			1	4	5	7	8	8			3	4	6	7	8	6			3	4	6	7	8	7			1	4	5	6	8	9
2	3	4	5	8	4			1	3	4	5	6	11			2	3	4	7	8	8			1	2	3	4	5	5			1	2	3	5	7	6			1	4	5	7	8	9
3	4	5	6	7	4			2	3	4	6	7	11			1	2	3	5	7	7			2	4	6	7	8	5			2	4	5	6	8	5			2	3	4	6	8	9
4	5	6	7	8	4			1	2	3	4	5	10			1	3	4	5	8	7			1	3	4	7	8	4			1	2	3	7	8	4			2	3	5	6	7	9
1	2	3	7	8	3			1	3	5	6	8	10			1	2	3	5	6	6			1	4	5	6	7	4			1	2	5	6	8	4			2	3	6	7	8	9
1	2	4	5	6	3			1	2	3	5	7	9			1	2	5	7	8	6			1	5	6	7	8	4			1	3	4	5	7	4			1	2	3	5	8	8
1	2	4	5	8	3			1	3	4	7	8	8			1	3	5	6	8	6			1	2	6	7	8	3			1	3	4	7	8	4			1	2	5	6	8	8
1	2	6	7	8	3			1	5	6	7	8	8			2	3	4	6	8	6			2	3	6	7	8	3			1	4	5	7	8	4			1	3	4	6	7	7
1	3	4	6	8	3			2	3	4	5	7	8			2	4	5	6	7	6			2	4	5	7	8	3			1	5	6	7	8	4			2	5	6	7	8	7
1	3	5	6	8	3			2	3	4	6	8	8			3	4	5	6	7	6			2	5	6	7	8	3			2	3	4	7	8	4			3	4	5	6	7	7
2	3	4	7	8	3			2	4	5	7	8	8			3	4	5	6	8	6			4	5	6	7	8	3			1	2	5	7	8	3			1	2	3	5	7	6
3	4	6	7	8	3			1	3	4	5	7	7			1	3	4	5	7	5			1	2	3	7	8	2			1	3	6	7	8	3			1	3	4	5	7	6
1	2	3	4	6	2			1	3	5	7	8	7			1	2	3	6	8	4			1	3	4	5	6	2			1	4	5	6	8	3			1	3	4	5	8	6
1	2	3	6	8	2			2	5	6	7	8	7			3	4	5	7	8	4			1	3	4	5	8	2			2	3	4	5	8	3			1	3	4	7	8	6
1	2	5	6	8	2			4	5	6	7	8	7			2	3	5	7	8	3			1	3	6	7	8	2			2	3	6	7	8	3			1	3	5	6	8	6
1	2	5	7	8	2			1	3	4	6	8	6			1	2	3	5	8	2			2	3	4	7	8	2			1	2	3	4	8	2			3	4	5	6	8	6
1	3	4	6	7	2			1	4	5	6	8	6			1	3	5	7	8	2			3	4	5	7	8	2			1	3	4	6	8	2			3	4	5	7	8	6
2	5	6	7	8	2			2	3	4	5	8	6			4	5	6	7	8	2			1	2	5	7	8	1			2	3	5	7	8	2			2	3	4	5	7	5
3	5	6	7	8	2			2	4	5	6	8	6			1	3	4	7	8	1			1	4	5	7	8	1			2	5	6	7	8	2			2	3	5	7	8	5
1	3	4	5	8	1			3	4	5	6	8	6			1	3	5	6	7	1			2	3	5	6	8	1			4	5	6	7	8	2			1	3	6	7	8	4
1	3	5	7	8	1			3	4	6	7	8	6			2	3	5	6	7	1			3	4	5	6	7	1			1	2	3	5	8	1			2	3	4	5	8	4
1	4	5	6	7	1			3	5	6	7	8	6			3	5	6	7	8	1											1	3	5	7	8	1			2	3	4	7	8	3
1	5	6	7	8	1			2	3	5	7	8	5																			2	4	5	7	8	1			2	3	5	6	8	3
2	3	4	6	8	1			1	2	3	5	8	4																			3	4	5	7	8	1			3	4	6	7	8	3
3	4	5	7	8	1			1	2	5	6	8	4																											4	5	6	7	8	3
								1	4	5	7	8	3																											1	3	5	6	7	2
								3	4	5	7	8	3																											1	3	5	7	8	2
																																								3	5	6	7	8	1
iCAP Combination						Count		iCAP Combination						Count		iCAP Combination						Count		iCAP Combination						Count		iCAP Combination						Count		iCAP Combination						Count
1	2	3	5	6	7	9		1	2	3	5	6	7	20		1	2	3	4	5	6	40		1	2	4	5	6	8	29		1	2	3	4	5	6	16		1	2	3	4	5	8	26
1	2	3	4	6	7	7		1	2	3	4	5	8	18		1	2	4	6	7	8	24		1	2	4	5	6	7	21		1	2	4	6	7	8	15		1	2	3	4	5	6	25
1	2	3	4	7	8	7		2	3	4	5	6	8	17		1	2	4	5	6	7	16		1	2	4	6	7	8	19		1	2	4	5	6	7	13		1	2	3	4	6	7	24
1	2	3	5	7	8	7		1	2	3	4	5	6	16		1	2	4	5	6	8	14		1	2	3	4	6	8	18		1	3	4	5	6	7	13		1	2	4	5	6	7	19
1	2	3	4	5	7	6		1	2	4	6	7	8	15		2	3	4	5	6	7	13		1	2	3	4	5	6	13		1	2	3	4	5	7	11		1	2	4	5	6	8	16
1	2	3	4	6	8	6		1	2	3	5	6	8	14		1	2	3	4	6	8	12		2	3	4	5	6	7	11		1	2	3	4	6	7	11		1	2	3	4	5	7	13
1	2	3	6	7	8	3		1	2	4	5	6	7	13		1	2	3	4	6	7	11		2	4	5	6	7	8	11		1	4	5	6	7	8	10		1	2	3	4	6	8	13
1	2	4	5	6	8	3		1	2	3	6	7	8	12		1	2	3	4	5	7	10		2	3	4	5	6	8	10		1	2	3	5	6	8	9		1	2	4	6	7	8	12
1	2	4	6	7	8	3		2	3	4	5	6	7	12		2	4	5	6	7	8	10		1	4	5	6	7	8	9		1	2	3	5	6	7	7		1	2	3	4	7	8	11
1	3	4	5	6	7	3		1	2	4	5	6	8	10		1	2	3	4	5	8	9		1	2	3	4	5	7	7		1	3	5	6	7	8	7		2	3	4	5	6	8	9
2	3	4	6	7	8	3		1	2	3	4	6	7	9		2	3	4	6	7	8	9		1	3	4	5	7	8	6		1	2	4	5	6	8	6		2	4	5	6	7	8	9
1	2	3	4	5	8	2		1	2	3	4	6	8	9		1	3	4	5	6	7	7		1	2	3	4	5	8	5		1	3	4	5	7	8	5		1	2	3	5	6	7	8
1	2	4	5	6	7	2		2	3	4	5	7	8	9		1	2	3	6	7	8	6		1	2	3	5	6	7	5		1	3	4	6	7	8	5		1	2	3	5	6	8	8
1	3	4	5	6	8	2		1	2	3	4	7	8	7		3	4	5	6	7	8	5		1	3	4	5	6	8	5		1	2	3	4	5	8	4		1	2	4	5	7	8	8
1	3	4	5	7	8	2		1	3	4	6	7	8	7		1	2	3	5	7	8	4		2	3	4	6	7	8	5		2	3	4	5	6	7	4		1	3	4	6	7	8	8
1	3	4	6	7	8	2		1	4	5	6	7	8	7		1	2	4	5	7	8	4		1	2	3	5	7	8	4		2	3	4	5	6	8	4		1	3	4	5	7	8	7
1	3	5	6	7	8	2		1	2	3	4	5	7	6		1	3	4	5	6	8	4		1	2	5	6	7	8	4		2	3	5	6	7	8	4		2	3	4	6	7	8	7
2	3	4	5	6	8	2		1	3	4	5	6	8	5		1	2	3	4	7	8	3		2	3	4	5	7	8	4		1	2	3	4	7	8	3		1	2	3	5	7	8	6
3	4	5	6	7	8	2		2	3	4	6	7	8	5		1	2	3	5	6	8	3		1	2	3	4	6	7	3		1	2	5	6	7	8	3		1	3	4	5	6	8	5
1	2	3	4	5	6	1		1	2	5	6	7	8	4		2	3	4	5	6	8	3		1	2	3	4	7	8	3		2	3	4	6	7	8	3		1	2	3	6	7	8	4
1	2	4	5	7	8	1		1	3	4	5	7	8	3		1	2	3	5	6	7	2		1	3	4	5	6	7	3		2	4	5	6	7	8	3		1	2	5	6	7	8	4
1	2	5	6	7	8	1		3	4	5	6	7	8	2		1	3	4	5	7	8	2		1	2	4	5	7	8	2		1	2	3	6	7	8	2		1	3	4	5	6	7	4
2	3	4	5	6	7	1		1	2	3	5	7	8	1		1	3	5	6	7	8	2		1	3	5	6	7	8	2		1	2	3	4	6	8	1		1	3	5	6	7	8	4
2	3	5	6	7	8	1		1	2	4	5	7	8	1		2	3	5	6	7	8	2		1	2	3	5	6	8	1		1	2	4	5	7	8	1		1	4	5	6	7	8	4
								1	3	4	5	6	7	1		1	2	5	6	7	8	1		1	2	3	6	7	8	1										2	3	4	5	6	7	4
								1	3	5	6	7	8	1		1	3	4	6	7	8	1																		2	3	4	5	7	8	4
								2	3	5	6	7	8	1		1	4	5	6	7	8	1																		3	4	5	6	7	8	3
								2	4	5	6	7	8	1		2	3	4	5	7	8	1																		2	3	5	6	7	8	1
